# Supplementary material for: Grown and thrown: Exploring approaches to estimate food waste in EU countries
Source: Resour Conserv Recycl. 2021 May;168:105426. doi: 10.1016/j.resconrec.2021.105426 (PMC7962091; doi:10.1016/j.resconrec.2021.105426)
Supplement: Supplementary file 2 [file mmc2.xlsx]

## Sheet: Description
Sheet name	Table name	Table description
PP coeff	Table A1.1	All coefficients necessary to model the Primary Production (PP) phase.
P&M coeff	Table A1.2	All coefficients necessary to model the Processing and Manufacturing (P&M) phase.
R&D and Cons coeff	Table A1.3	All coefficients necessary to model the Retail and Distribution (R&D) and Consumption phases.
Schemes	-	Schemes illustrating the use of the coefficients in the model
Sources	Table A1.4	Sources of data of the coefficients presented in Tables A1.1, A1.2 and A1.3.
Reference list		Bibliography of sources presented in Table A1.4
Tables structure (same for all)
	Coeff ID unique	A code ID that univocally identifies a single coefficient. For internal use. Coeff ID structure XX00.YY11 XX (2 letters) identifies the FSC stage 00 (2 digits) identifies the coefficient type (the purpose of the coefficient) YY (2 letters) identifies the food category. 11 (2 digits) identifies the food item (in case a higher level of specificity is needed). e.g. PP01.CE01 identifies: PP: Primary …
	COEFF ID in schemes	ID used in the explanatory schemes. It might be linked to more coefficients (e.g. In case various coefficients are available for different food items)
	Scheme link	Link to the explanatory scheme in which the modelling flow principle is represented.
	Food category	i.e. Fruit, vegetables, potatoes, sugarbeets, oilcrops, cereals, meat, fish, dairy and eggs.
	ID Food category	ID (2 letters) used in the coeff ID to identify the food category (i.e. FR, VE, PO, SU, OC, CE, ME, FI, DA, EG)
	Item	Name of the food item, in case more specific coefficients are available for such item.
	ID Item	ID (2 digits) used in the coeff ID to identify the food item. Assigned progressively.
	FSC stage	Stage of the food supply chain: primary production (PP), processing and manufacturing (PM), and retail, distribution and consumption (RDC)
	Coeff type	Brief description of the coefficient
	ID Coeff type	ID (2 digits) used in the coeff ID to identify the coefficient. Assigned progressively.
	Countries	Coefficient values for EU and each EU MS are listed in the proper column, if available. Such values are characterised by being either collected from a source or calculated using country-specific data. In addition, an average value is provided: this is calculated as the average coefficient from those available for at MS level. In case there is no coefficient for a specific MS, the code will select…

## Sheet: PP coeff
										Countries
Coeff ID unique	COEFF ID in schemes	Scheme link	Food category	ID Food category	Item	ID Item	FSC stage	Coeff type	ID Coeff type	Average	Austria	Belgium	Bulgaria	Croatia	Cyprus	Czech Republic	Denmark	Estonia	Finland	France	Germany	Greece	Hungary	Ireland	Italy	Latvia	Lithuania	Luxembourg	Malta	Netherlands	Poland	Portugal	Romania	Slovakia	Slovenia	Spain	Sweden	United Kingdom	European Union	Extra EU proxy
PP01.CE01	PP01	PP all food categories	Cereals	CE	Wheat	1	PP	Side flow	1	0.075075							0.05		0.05	0.06																	0.1403
PP01.CE02	PP01		Cereals	CE	Barley	2	PP	Side flow	1	0.05										0.05
PP01.CE03	PP01		Cereals	CE	Rye	3	PP	Side flow	1	0.042									0.042
PP01.CE04	PP01		Cereals	CE	Maize	4	PP	Side flow	1	0.0644										0.0644
PP01.CE05	PP01		Cereals	CE	Oats	5	PP	Side flow	1	0.042									0.042
PP01.CE06	PP01		Cereals	CE	Rice milled equivalent	6	PP	Side flow	1	0.11										0.11
PP01.CE07	PP01		Cereals	CE	Cereals, Other	7	PP	Side flow	1	0.0644										0.0644
PP02.CE01	PP02		Cereals	CE	Wheat	1	PP	Food waste	2	0.00245525							0		0	0																	0.009821
PP02.CE02	PP02		Cereals	CE	Barley	2	PP	Food waste	2	0.005										0.005
PP02.CE03	PP02		Cereals	CE	Rye	3	PP	Food waste	2	0									0
PP02.CE04	PP02		Cereals	CE	Maize	4	PP	Food waste	2	0.0032										0.0032
PP02.CE05	PP02		Cereals	CE	Oats	5	PP	Food waste	2	0									0
PP02.CE06	PP02		Cereals	CE	Rice milled equivalent	6	PP	Food waste	2	0.011										0.011
PP02.CE07	PP02		Cereals	CE	Cereals, Other	7	PP	Food waste	2	0.0032										0.0032
PP03.CE01	PP03		Cereals	CE	Wheat	1	PP	Animal feed	3	0.047704							0.035		0.035	0.0198																	0.101016
PP03.CE02	PP03		Cereals	CE	Barley	2	PP	Animal feed	3	0										0
PP03.CE03	PP03		Cereals	CE	Rye	3	PP	Animal feed	3	0.0294									0.0294
PP03.CE04	PP03		Cereals	CE	Maize	4	PP	Animal feed	3	0.0314										0.0314
PP03.CE05	PP03		Cereals	CE	Oats	5	PP	Animal feed	3	0.0294									0.0294
PP03.CE06	PP03		Cereals	CE	Rice milled equivalent	6	PP	Animal feed	3	0.088										0.088
PP03.CE07	PP03		Cereals	CE	Cereals, Other	7	PP	Animal feed	3	0.0314										0.0314
PP04.CE01	PP04		Cereals	CE	Wheat	1	PP	Losses	4	0.01755							0.015		0.015	0.0402																	0
PP04.CE02	PP04		Cereals	CE	Barley	2	PP	Losses	4	0.045										0.045
PP04.CE03	PP04		Cereals	CE	Rye	3	PP	Losses	4	0.0126									0.0126
PP04.CE04	PP04		Cereals	CE	Maize	4	PP	Losses	4	0.0298										0.0298
PP04.CE05	PP04		Cereals	CE	Oats	5	PP	Losses	4	0.0126									0.0126
PP04.CE06	PP04		Cereals	CE	Rice milled equivalent	6	PP	Losses	4	0.011										0.011
PP04.CE07	PP04		Cereals	CE	Cereals, Other	7	PP	Losses	4	0.0298										0.0298
PP05.CE01	PP05		Cereals	CE	Wheat	1	PP	Other by-products	5	0.00736575							0		0	0																	0.029463
PP05.CE02	PP05		Cereals	CE	Barley	2	PP	Other by-products	5	0										0
PP05.CE03	PP05		Cereals	CE	Rye	3	PP	Other by-products	5	0									0
PP05.CE04	PP05		Cereals	CE	Maize	4	PP	Other by-products	5	0										0
PP05.CE05	PP05		Cereals	CE	Oats	5	PP	Other by-products	5	0									0
PP05.CE06	PP05		Cereals	CE	Rice milled equivalent	6	PP	Other by-products	5	0										0
PP05.CE07	PP05		Cereals	CE	Cereals, Other	7	PP	Other by-products	5	0										0
PP01.FR01	PP01		Fruits	FR	Apples	1	PP	Side flow	1	0.154										0.154
PP01.FR02	PP01		Fruits	FR	Bananas	2	PP	Side flow	1	0.19										0.19
PP01.FR03	PP01		Fruits	FR	Citrus, Other	3	PP	Side flow	1	0.160571										0.160571
PP01.FR04	PP01		Fruits	FR	Dates	4	PP	Side flow	1	0.160571										0.160571
PP01.FR05	PP01		Fruits	FR	Fruits, Other	5	PP	Side flow	1	0.160571										0.160571
PP01.FR06	PP01		Fruits	FR	Grapefruit and products	6	PP	Side flow	1	0.160571										0.160571
PP01.FR07	PP01		Fruits	FR	Grapes	7	PP	Side flow	1	0.160571										0.160571
PP01.FR08	PP01		Fruits	FR	Lemons and limes	8	PP	Side flow	1	0.160571										0.160571
PP01.FR09	PP01		Fruits	FR	Oranges	9	PP	Side flow	1	0.160571										0.160571
PP01.FR10	PP01		Fruits	FR	Pineapples	10	PP	Side flow	1	0.160571										0.160571
PP01.FR11	PP01		Fruits	FR	Plantains	11	PP	Side flow	1	0.19										0.19
PP02.FR01	PP02		Fruits	FR	Apples	1	PP	Food waste	2	0										0
PP02.FR02	PP02		Fruits	FR	Bananas	2	PP	Food waste	2	0.171										0.171
PP02.FR03	PP02		Fruits	FR	Citrus, Other	3	PP	Food waste	2	0.0521429										0.0521429
PP02.FR04	PP02		Fruits	FR	Dates	4	PP	Food waste	2	0.0521429										0.0521429
PP02.FR05	PP02		Fruits	FR	Fruits, Other	5	PP	Food waste	2	0.0521429										0.0521429
PP02.FR06	PP02		Fruits	FR	Grapefruit and products	6	PP	Food waste	2	0.0521429										0.0521429
PP02.FR07	PP02		Fruits	FR	Grapes	7	PP	Food waste	2	0.0521429										0.0521429
PP02.FR08	PP02		Fruits	FR	Lemons and limes	8	PP	Food waste	2	0.0521429										0.0521429
PP02.FR09	PP02		Fruits	FR	Oranges	9	PP	Food waste	2	0.0521429										0.0521429
PP02.FR10	PP02		Fruits	FR	Pineapples	10	PP	Food waste	2	0.0521429										0.0521429
PP02.FR11	PP02		Fruits	FR	Plantains	11	PP	Food waste	2	0.171										0.171
PP03.FR01	PP03		Fruits	FR	Apples	1	PP	Animal feed	3	0										0
PP03.FR02	PP03		Fruits	FR	Bananas	2	PP	Animal feed	3	0										0
PP03.FR03	PP03		Fruits	FR	Citrus, Other	3	PP	Animal feed	3	0										0
PP03.FR04	PP03		Fruits	FR	Dates	4	PP	Animal feed	3	0										0
PP03.FR05	PP03		Fruits	FR	Fruits, Other	5	PP	Animal feed	3	0										0
PP03.FR06	PP03		Fruits	FR	Grapefruit and products	6	PP	Animal feed	3	0										0
PP03.FR07	PP03		Fruits	FR	Grapes	7	PP	Animal feed	3	0										0
PP03.FR08	PP03		Fruits	FR	Lemons and limes	8	PP	Animal feed	3	0										0
PP03.FR09	PP03		Fruits	FR	Oranges	9	PP	Animal feed	3	0										0
PP03.FR10	PP03		Fruits	FR	Pineapples	10	PP	Animal feed	3	0										0
PP03.FR11	PP03		Fruits	FR	Plantains	11	PP	Animal feed	3	0										0
PP04.FR01	PP04		Fruits	FR	Apples	1	PP	Losses	4	0.08316										0.08316
PP04.FR02	PP04		Fruits	FR	Bananas	2	PP	Losses	4	0										0
PP04.FR03	PP04		Fruits	FR	Citrus, Other	3	PP	Losses	4	0.0457371										0.0457371
PP04.FR04	PP04		Fruits	FR	Dates	4	PP	Losses	4	0.0457371										0.0457371
PP04.FR05	PP04		Fruits	FR	Fruits, Other	5	PP	Losses	4	0.0457371										0.0457371
PP04.FR06	PP04		Fruits	FR	Grapefruit and products	6	PP	Losses	4	0.0457371										0.0457371
PP04.FR07	PP04		Fruits	FR	Grapes	7	PP	Losses	4	0.0457371										0.0457371
PP04.FR08	PP04		Fruits	FR	Lemons and limes	8	PP	Losses	4	0.0457371										0.0457371
PP04.FR09	PP04		Fruits	FR	Oranges	9	PP	Losses	4	0.0457371										0.0457371
PP04.FR10	PP04		Fruits	FR	Pineapples	10	PP	Losses	4	0.0457371										0.0457371
PP04.FR11	PP04		Fruits	FR	Plantains	11	PP	Losses	4	0										0
PP05.FR01	PP05		Fruits	FR	Apples	1	PP	Other by-products	5	0.07084										0.07084
PP05.FR02	PP05		Fruits	FR	Bananas	2	PP	Other by-products	5	0.019										0.019
PP05.FR03	PP05		Fruits	FR	Citrus, Other	3	PP	Other by-products	5	0.0626914										0.0626914
PP05.FR04	PP05		Fruits	FR	Dates	4	PP	Other by-products	5	0.0626914										0.0626914
PP05.FR05	PP05		Fruits	FR	Fruits, Other	5	PP	Other by-products	5	0.0626914										0.0626914
PP05.FR06	PP05		Fruits	FR	Grapefruit and products	6	PP	Other by-products	5	0.0626914										0.0626914
PP05.FR07	PP05		Fruits	FR	Grapes	7	PP	Other by-products	5	0.0626914										0.0626914
PP05.FR08	PP05		Fruits	FR	Lemons and limes	8	PP	Other by-products	5	0.0626914										0.0626914
PP05.FR09	PP05		Fruits	FR	Oranges	9	PP	Other by-products	5	0.0626914										0.0626914
PP05.FR10	PP05		Fruits	FR	Pineapples	10	PP	Other by-products	5	0.0626914										0.0626914
PP05.FR11	PP05		Fruits	FR	Plantains	11	PP	Other by-products	5	0.019										0.019
PP01.VE01	PP01		Vegetables	VE	Onions	1	PP	Side flow	1	0.214167							0.21		0.21	0.21																	0.226667
PP01.VE02	PP01		Vegetables	VE	Tomatoes	2	PP	Side flow	1	0.08										0.08
PP01.VE03	PP01		Vegetables	VE	Vegetables, Other	3	PP	Side flow	1	0.200431							0.199333		0.199333	0.143833																	0.259222
PP01.VE04	PP01		Vegetables	VE	Beans	4	PP	Side flow	1	0.043										0.043
PP01.VE05	PP01		Vegetables	VE	Peas	5	PP	Side flow	1	0.151							0.18		0.18	0.043																	0.201
PP01.VE06	PP01		Vegetables	VE	Pulses, other	6	PP	Side flow	1	0.043										0.043
PP02.VE01	PP02		Vegetables	VE	Onions	1	PP	Food waste	2	0.122208							0.105		0.105	0.1995																	0.0793333
PP02.VE02	PP02		Vegetables	VE	Tomatoes	2	PP	Food waste	2	0.04										0.04
PP02.VE03	PP02		Vegetables	VE	Vegetables, Other	3	PP	Food waste	2	0.0624653							0.0721333		0.0721333	0.0470833																	0.0585111
PP02.VE04	PP02		Vegetables	VE	Beans	4	PP	Food waste	2	0.043										0.043
PP02.VE05	PP02		Vegetables	VE	Peas	5	PP	Food waste	2	0.0505							0.0594		0.0594	0.043																	0.0402
PP02.VE06	PP02		Vegetables	VE	Pulses, other	6	PP	Food waste	2	0.043										0.043
PP03.VE01	PP03		Vegetables	VE	Onions	1	PP	Animal feed	3	0							0		0	0																	0
PP03.VE02	PP03		Vegetables	VE	Tomatoes	2	PP	Animal feed	3	0										0
PP03.VE03	PP03		Vegetables	VE	Vegetables, Other	3	PP	Animal feed	3	0.0561883							0.0422933		0.0422933	0.0304167																	0.10975
PP03.VE04	PP03		Vegetables	VE	Beans	4	PP	Animal feed	3	0										0
PP03.VE05	PP03		Vegetables	VE	Peas	5	PP	Animal feed	3	0.0376875							0		0	0																	0.15075
PP03.VE06	PP03		Vegetables	VE	Pulses, other	6	PP	Animal feed	3	0										0
PP04.VE01	PP04		Vegetables	VE	Onions	1	PP	Losses	4	0.0836667							0.105		0.105	0																	0.124667
PP04.VE02	PP04		Vegetables	VE	Tomatoes	2	PP	Losses	4	0										0
PP04.VE03	PP04		Vegetables	VE	Vegetables, Other	3	PP	Losses	4	0.0728347							0.0821333		0.0821333	0.0541667																	0.0729056
PP04.VE04	PP04		Vegetables	VE	Beans	4	PP	Losses	4	0										0
PP04.VE05	PP04		Vegetables	VE	Peas	5	PP	Losses	4	0.0628125							0.1206		0.1206	0																	0.01005
PP04.VE06	PP04		Vegetables	VE	Pulses, other	6	PP	Losses	4	0										0
PP05.VE01	PP05		Vegetables	VE	Onions	1	PP	Other by-products	5	0.00829167							0		0	0.0105																	0.0226667
PP05.VE02	PP05		Vegetables	VE	Tomatoes	2	PP	Other by-products	5	0.04										0.04
PP05.VE03	PP05		Vegetables	VE	Vegetables, Other	3	PP	Other by-products	5	0.00894222							0.00277333		0.00277333	0.0121667																	0.0180556
PP05.VE04	PP05		Vegetables	VE	Beans	4	PP	Other by-products	5	0										0
PP05.VE05	PP05		Vegetables	VE	Peas	5	PP	Other by-products	5	0							0		0	0																	0
PP05.VE06	PP05		Vegetables	VE	Pulses, other	6	PP	Other by-products	5	0										0
PP01.PO	PP01		Potatoes	PO			PP	Side flow	1	0.14										0.14
PP02.PO	PP02		Potatoes	PO			PP	Food waste	2	0										0
PP03.PO	PP03		Potatoes	PO			PP	Animal feed	3	0.028										0.028
PP04.PO	PP04		Potatoes	PO			PP	Losses	4	0.084										0.084
PP05.PO	PP05		Potatoes	PO			PP	Other by-products	5	0.028										0.028
PP01.SU	PP01		Sugarbeets	SU			PP	Side flow	1	0.03										0.03
PP02.SU	PP02		Sugarbeets	SU			PP	Food waste	2	0										0
PP03.SU	PP03		Sugarbeets	SU			PP	Animal feed	3	0.015										0.015
PP04.SU	PP04		Sugarbeets	SU			PP	Losses	4	0.015										0.015
PP05.SU	PP05		Sugarbeets	SU			PP	Other by-products	5	0										0
PP01.OC	PP01		Oilcrops	OC			PP	Side flow	1	0.05										0.05
PP02.OC	PP02		Oilcrops	OC			PP	Food waste	2	0.005										0.005
PP03.OC	PP03		Oilcrops	OC			PP	Animal feed	3	0										0
PP04.OC	PP04		Oilcrops	OC			PP	Losses	4	0.045										0.045
PP05.OC	PP05		Oilcrops	OC			PP	Other by-products	5	0										0
PP06.OC01	OC01	see Table 4 of report	Oilcrops	OC	Olives	1	PP	For biofuels	6																														0
PP06.OC02	OC01		Oilcrops	OC	Rapeseed	2	PP	For biofuels	6																														0.6
PP06.OC03	OC01		Oilcrops	OC	Soybeans	3	PP	For biofuels	6																														0.27
PP06.OC04	OC01		Oilcrops	OC	Sunflower seed	4	PP	For biofuels	6																														0.04
PP06.OC05	OC01		Oilcrops	OC	Cottonseed	5	PP	For biofuels	6																														0.44
PP01.ME	PP01	PP all food categories	Meat	ME			PP	Side flow	1	0.008										0.008
PP04.ME	PP04		Meat	ME			PP	Losses	4	0.008										0.008
PP06.ME01	PP06	see equation 18 of report	Meat	ME	Bovine	1	PP	Weight (kg)	6	527.179	593	600	534	534	350	530	517	534	486	562	562	534	534	511	484	534	534	534	534	557	530	522	530	534	534	492	550	511
PP06.ME02	PP06		Meat	ME	Pig	2	PP	Weight (kg)	6	117.607	118	112	116	116	115	116	107	116	116	115	119	116	116	100	166	116	116	116	116	115	116	116	116	116	166	103	116	101
PP06.ME03	PP06		Meat	ME	Poultry	3	PP	Weight (kg)	6	2.28357	2.17	2.3	2.19	2.6	2.1	2.19	2.2	2.2	2.1	2.17	2	2.6	2.17	2.2	2.6	2.2	2.2	2.17	2.6	2.2	2.2	2.6	2.19	2.19	2.6	2.6	2.2	2.2
PP06.ME04	PP06		Meat	ME	Sheep	4	PP	Weight (kg)	6	30.7571	35	35	21	23.75	26.7	21	50	41.7	41.7	35	45	35	21	39	14	41.7	41.7	15	23.75	35	21	23.75	21	21	23.75	25	41.7	42
PP01.FI01	PP01	PP fish	Fish	FI	Wild fish	1	PP	Side flow	1	0.24										0.24
PP01.FI02	PP01		Fish	FI	Farmed fish	2	PP	Side flow	1	0.07										0.07
PP02.FI01	PP02		Fish	FI	Wild fish	1	PP	Food waste	2	0.24										0.24
PP03.FI02	PP03		Fish	FI	Farmed fish	2	PP	Animal feed	3	0.07										0.07
PP06.FI03	PP06	see report, fish sub-section in Section 2.2.1	Fish	FI	Cephalopods	3	PP	Percentage of wild fish	6																														0.999979
PP06.FI04	PP06		Fish	FI	Crustaceans	4	PP	Percentage of wild fish	6																														0.997631
PP06.FI05	PP06		Fish	FI	Demersal Fish	5	PP	Percentage of wild fish	6																														0.986494
PP06.FI06	PP06		Fish	FI	Freshwater Fish	6	PP	Percentage of wild fish	6																														0.139764
PP06.FI07	PP06		Fish	FI	Marine Fish, Other	7	PP	Percentage of wild fish	6																														0.688651
PP06.FI08	PP06		Fish	FI	Molluscs, Other	8	PP	Percentage of wild fish	6																														0.271581
PP06.FI09	PP06		Fish	FI	Pelagic Fish	9	PP	Percentage of wild fish	6																														0.846323
PP01.DA	PP01	PP all food categories	Dairy	DA			PP	Side flow	1	0.004										0.005																	0.003
PP02.DA	PP02		Dairy	DA			PP	Food waste	2	0.003										0.003																	0.003
PP03.DA	PP03		Dairy	DA			PP	Animal feed	3	0.002										0.002
PP01.EG	PP01		Eggs	EG			PP	Side flow	1	0.02										0.02
PP02.EG	PP02		Eggs	EG			PP	Food waste	2	0.02										0.02

## Sheet: P&M coeff
										Countries
Coeff ID unique	COEFF ID in schemes	Scheme link	Food category	ID Food category	Item	ID Item	FSC stage	Coeff type	ID Coeff type	Average	Austria	Belgium	Bulgaria	Croatia	Cyprus	Czech Republic	Denmark	Estonia	Finland	France	Germany	Greece	Hungary	Ireland	Italy	Latvia	Lithuania	Luxembourg	Malta	Netherlands	Poland	Portugal	Romania	Slovakia	Slovenia	Spain	Sweden	United Kingdom	European Union	Extra EU proxy
PM01.FR	FR1	PM fruit	Fruits	FR			PM	Fresh for distribution	1	0.704425	0.520671	0.778472	0.741621	0.592371	0.806175	0.727591	0.884251	0.957734	0.467764	0.335031	0.883873	0.456247	0.588523	0.537349	0.735595	0.428892	1	0.944685	0.722256	0.882469	0.857982	0.606784	0.507175	0.671345	0.885803	0.573176	0.783998	0.846077	0.534172
PM02.FR	FR2		Fruits	FR			PM	Waste + by-products	2																														0.4
PM03.FR	FR3		Fruits	FR			PM	Food waste	3																														0.45
PM04.FR	FR4		Fruits	FR			PM	By-products	4																														0.55
PM01.VE	VE1	PM vegetables	Vegetables	VE			PM	Fresh for distribution	1	0.485136	0.573194	0.491719	0.56922	0.448558	0.586037	0.587406	0.510658	0.883527	0.355171	0.318145	0.607584	0.480739	0.155373	0.293963	0.570451	0.260018	0.514088	0.601075	0.672349	0.365992	0.27511	0.532294	0.184857	0.551122	0.565992	0.538097	0.541429	0.549628	0.417922
PM02.VE	VE2		Vegetables	VE			PM	Waste + by-products	2																														0.2
PM03.VE	VE3		Vegetables	VE			PM	Food waste	3																														0.5
PM04.VE	VE4		Vegetables	VE			PM	By-products	4																														0.5
PM01.PO	PO1	PM potatoes	Potatoes	PO			PM	Going to manufacturing	1	0.258644	0.180272	0.619153	0.180272	0.180272	0.180272	0.180272	0.180272	0.180272	0.180272	0.619153	0.619153	0.180272	0.180272	0.180272	0.180272	0.180272	0.180272	0.180272	0.180272	0.619153	0.180272	0.180272	0.180272	0.180272	0.180272	0.180272	0.180272	0.619153	0.416403
PM02.PO	PO2		Potatoes	PO			PM	Processed potato products	2																														0.512343
PM03.PO	PO3		Potatoes	PO			PM	Waste + by-products	3																														0.08
PM04.PO	PO4		Potatoes	PO			PM	Food waste	4																														0.45
PM05.PO	PO5		Potatoes	PO			PM	Animal feed	5																														0.515
PM06.PO	PO6		Potatoes	PO			PM	Non-food uses	6																														0.035
PM01.SU	SU1	PM sugar	Sugarbeets	SU			PM	Refined in raw centrifugal	1																														0.92
PM02.SU	SU2		Sugarbeets	SU			PM	Water leaving	2																														0.78
PM03.SU	SU3		Sugarbeets	SU			PM	Food waste	3																														0
PM04.SU	SU4		Sugarbeets	SU			PM	By-products	4																														1
PM01.OC01	OC1	PM Olive oil; PM other oilcrops	Oilcrops	OC	Olive Oil	1	PM	Processing for food	1																														1
PM01.OC02	OC1		Oilcrops	OC	Rape and Mustard Oil	2	PM	Processing for food	1																														0.4
PM01.OC03	OC1		Oilcrops	OC	Soyabean Oil	3	PM	Processing for food	1																														0.73
PM01.OC04	OC1		Oilcrops	OC	Sunflowerseed Oil	4	PM	Processing for food	1																														0.96
PM01.OC05	OC1		Oilcrops	OC	Cottonseed Oil	5	PM	Processing for food	1																														0.56
PM01.OC06	OC1		Oilcrops	OC	Olives preserved	6	PM	Processing for food	1																														1
PM01.OC07	OC1		Oilcrops	OC	Palm Oil	7	PM	Processing for food	1																														0.52
PM02.OC01	OL2	PM Olive oil	Oilcrops	OC	Olive Oil	1	PM	Olive oil produced	2																											0.22
PM03.OC01	OL3		Oilcrops	OC	Olive Oil	1	PM	Pomace and pits (cake)	3	0.33																										0.33
PM04.OC01	OL4		Oilcrops	OC	Olive Oil	1	PM	Wastewater (going to WWTP)	4	0.45																										0.45
PM05.OC01	OL5		Oilcrops	OC	Olive Oil	1	PM	Food waste	5	0.06																										0.06
PM04.OC02	OC2	PM other oilcrops	Oilcrops	OC	Rape and Mustard Oil	2	PM	Food waste	4																														0
PM04.OC03	OC2		Oilcrops	OC	Soyabean Oil	3	PM	Food waste	4																														0
PM04.OC04	OC2		Oilcrops	OC	Sunflowerseed Oil	4	PM	Food waste	4																														0
PM04.OC05	OC2		Oilcrops	OC	Cottonseed Oil	5	PM	Food waste	4																														0
PM04.OC06	OC2		Oilcrops	OC	Olives preserved	6	PM	Food waste	4																														0
PM04.OC07	OC2		Oilcrops	OC	Palm Oil	7	PM	Food waste	4																														0
PM05.OC02	OC3	PM other oilcrops	Oilcrops	OC	Rape and Mustard Oil	2	PM	Animal feed	5																														1
PM05.OC03	OC3		Oilcrops	OC	Soyabean Oil	3	PM	Animal feed	5																														1
PM05.OC04	OC3		Oilcrops	OC	Sunflowerseed Oil	4	PM	Animal feed	5																														1
PM05.OC05	OC3		Oilcrops	OC	Cottonseed Oil	5	PM	Animal feed	5																														1
PM05.OC06	OC3		Oilcrops	OC	Olives preserved	6	PM	Animal feed	5																														1
PM05.OC07	OC3		Oilcrops	OC	Palm Oil	7	PM	Animal feed	5																														1
PM06.OC01	OL6	PM Olive oil	Oilcrops	OC	Olive Oil	1	PM	By-products	6	0.94																										0.94
PM01.CE01	CW1	PM common wheat, first transformation	Cereals	CE	Common Wheat	1	PM	Common wheat to starch industry	1	0.3										0.3
PM02.CE01	CW2		Cereals	CE	Common Wheat	1	PM	Common wheat to mills	2	0.7										0.7
PM03.CE01	CW3		Cereals	CE	Common Wheat	1	PM	Starch and glucose	3	0.53										0.53
PM04.CE01	CW4		Cereals	CE	Common Wheat	1	PM	Food waste (from starch industry)	4	0										0
PM05.CE01	CW5		Cereals	CE	Common Wheat	1	PM	Animal feed (from starch industry)	5	1										1
PM06.CE01	CW6		Cereals	CE	Common Wheat	1	PM	Flour (from mills)	6	0.77										0.77
PM07.CE01	CW7		Cereals	CE	Common Wheat	1	PM	Food waste (from mills waste and by-products)	7	0.0069										0.0069
PM08.CE01	CW8	PM common wheat, second transformation	Cereals	CE	Common Wheat	1	PM	Flour for distribution	8	0.06										0.06
PM09.CE01	CW9		Cereals	CE	Common Wheat	1	PM	Flour to biscuits/pastry industry	9	0.3										0.3
PM10.CE01	CW10		Cereals	CE	Common Wheat	1	PM	Flour to bread industry	10	0.63										0.63
PM11.CE01	CW11		Cereals	CE	Common Wheat	1	PM	Waste and by-prodcuts (residues from biscuits/pastry industry)	11	0.014										0.014
PM12.CE01	CW12		Cereals	CE	Common Wheat	1	PM	Waste and by-products (residues from bread industry)	12	0.02										0.02
PM13.CE01	CW13		Cereals	CE	Common Wheat	1	PM	Food waste (from residues of biscuits/pastry industry)	13	1										1
PM14.CE01	CW14		Cereals	CE	Common Wheat	1	PM	Animal feed (from residues of biscuits/pastry industry)	14	0										0
PM15.CE01	CW15		Cereals	CE	Common Wheat	1	PM	Food waste (from residues of bread industry)	15	0.1										0.1
PM16.CE01	CW16		Cereals	CE	Common Wheat	1	PM	Animal feed (from residues of bread industry)	16	0.9										0.9
PM01.CE02	BA1	PM barley	Cereals	CE	Barley	2	PM	Barley for malt	1	0.88										0.88
PM02.CE02	BA2		Cereals	CE	Barley	2	PM	Waste and by-products (residues)	2	0.025										0.025
PM03.CE02	BA3		Cereals	CE	Barley	2	PM	Food waste (from residues)	3	0.25										0.25
PM04.CE02	BA4		Cereals	CE	Barley	2	PM	Animal feed (spent grains)	4	0.2											0.2
PM05.CE02	BA5		Cereals	CE	Barley	2	PM	Food waste (losses from beer produced)	5	0.02										0.02
PM01.CE04	MA1	PM maize	Cereals	CE	Maize	4	PM	Maize to starch industry	1	0.75										0.75
PM02.CE04	MA2		Cereals	CE	Maize	4	PM	Starch and glucose	2	0.63										0.63
PM03.CE04	MA3		Cereals	CE	Maize	4	PM	Food waste (from starch industry)	3	0										0
PM04.CE04	MA4		Cereals	CE	Maize	4	PM	Animal feed (from starch industry)	4	1										1
PM01.CE06	RI1	PM rice	Cereals	CE	Rice	6	PM	Milled rice	1																														0.6
PM02.CE06	RI2		Cereals	CE	Rice	6	PM	Food waste (from milling residues)	2	0										0
PM03.CE06	RI3		Cereals	CE	Rice	6	PM	Animal feed (from milling residues)	3	1										1
PM01.CE08	DW7	PM durum wheat	Cereals	CE	Durum Wheat	8	PM	Durum wheat for feed	1																														0.07
PM02.CE08	DW8		Cereals	CE	Durum Wheat	8	PM	Durum wheat for seeds	2																														0.05
PM03.CE08	DW1		Cereals	CE	Durum Wheat	8	PM	Semolina	3	0.86										0.86
PM04.CE08	DW2		Cereals	CE	Durum Wheat	8	PM	Food waste (from semolina residues)	4	0										0
PM05.CE08	DW3		Cereals	CE	Durum Wheat	8	PM	Animal feed (from semolina residues)	5	1										1
PM06.CE08	DW4		Cereals	CE	Durum Wheat	8	PM	Waste and by-products (residues from pasta and cous-cous)	6	0.01										0.01
PM07.CE08	DW5		Cereals	CE	Durum Wheat	8	PM	Food waste (residues from pasta and cous-cous)	7	0										0
PM08.CE08	DW6		Cereals	CE	Durum Wheat	8	PM	By-products (residues from pasta and cous-cous)	8	1										1
PM01.ME01	ME1	PM Meat slaughtering	Meat	ME	Bovine	1	PM	Livestock residues CAT1	1	0.088															0.088
PM02.ME01	ME2		Meat	ME	Bovine	1	PM	Livestock residues CAT2	2	0.087															0.087
PM02.ME02	ME2		Meat	ME	Pig	2	PM	Livestock residues CAT2	2	0.02															0.02
PM02.ME03	ME2		Meat	ME	Poultry	3	PM	Livestock residues CAT2	2	0.01															0.01
PM02.ME04	ME2		Meat	ME	Sheep	4	PM	Livestock residues CAT2	2	0.03															0.03
PM03.ME01	ME3		Meat	ME	Bovine	1	PM	Livestock residues CAT3	3	0.224															0.224
PM03.ME02	ME3		Meat	ME	Pig	2	PM	Livestock residues CAT3	3	0.32															0.32
PM03.ME03	ME3		Meat	ME	Poultry	3	PM	Livestock residues CAT3	3	0.14															0.14
PM03.ME04	ME3		Meat	ME	Sheep	4	PM	Livestock residues CAT3	3	0.27															0.27
PM04.ME	ME4		Meat	ME			PM	Food waste from CAT1	4	0.62															0.62
PM05.ME	ME5		Meat	ME			PM	By-products from CAT1	5	0.38															0.38
PM06.ME	ME6		Meat	ME			PM	Food waste from CAT2	6	0															0
PM07.ME	ME7		Meat	ME			PM	By-products from CAT2	7	1															1
PM08.ME	ME8	PM Meat slaughtering; PM poultry processing	Meat	ME			PM	Food waste from CAT3	8	0.024															0.024
PM09.ME	ME9		Meat	ME			PM	By-products from CAT3	9	0.976															0.976
PM10.ME01	ME10	PM Meat processing	Meat	ME	Bovine	1	PM	Bone-free meat equivalent (BFM/CW)	10	0.54																												0.54
PM10.ME02	ME10		Meat	ME	Pig	2	PM	Bone-free meat equivalent (BFM/CW)	10	0.57																											0.57
PM10.ME03	ME10	PM poultry processing	Meat	ME	Poultry	3	PM	Bone-free meat equivalent (BFM/CW)	10	0.493																											0.493
PM10.ME04	ME10	PM Meat processing	Meat	ME	Sheep	4	PM	Bone-free meat equivalent (BFM/CW)	10	0.57																												0.57
PM01.FI	FI1	PM fish	Fish	FI			PM	Food waste at P&M	1																														0.173348
PM02.FI	FI2		Fish	FI			PM	By-products at P&M	2																														0.3888
PM01.DA	DA1	PM dairy	Dairy	DA			PM	Whey from cheese	1																														0.623188
PM02.DA	DA2		Dairy	DA			PM	Food waste from whey	2																														0.0227273
PM03.DA	DA3		Dairy	DA			PM	Animal feed from whey (in case at least one of the two data from Apro is missing, no mass balance)	3																														0.24
PM01.EG	EG1	PM eggs	Eggs	EG			PM	Eggs for distribution	1																														0.65
PM02.EG	EG2		Eggs	EG			PM	Eggs to manufacturing	2																														0.35
PM03.EG	EG3		Eggs	EG			PM	Water leaving	3																														0.12
PM04.EG	EG4		Eggs	EG			PM	Waste and by-products	4																														0.1716
PM05.EG	EG5		Eggs	EG			PM	Food waste	5																														0.300699
PM06.EG	EG6		Eggs	EG			PM	By-products (shell)	6																															0.699301

## Sheet: R&D and Cons coeff
										Countries
Coeff ID unique	COEFF ID in schemes	Scheme link	Food category	ID Food category	Item	ID Item	FSC stage	Coeff type	ID Coeff type	Average	Austria	Belgium	Bulgaria	Croatia	Cyprus	Czech Republic	Denmark	Estonia	Finland	France	Germany	Greece	Hungary	Ireland	Italy	Latvia	Lithuania	Luxembourg	Malta	Netherlands	Poland	Portugal	Romania	Slovakia	Slovenia	Spain	Sweden	United Kingdom	European Union	Extra EU proxy
RDC01.FR12	RDC01	RDC all food categories	Fruit	FR	Fresh fruit	12	RDC	Food waste at R&D	1	0.0266667																												0.0266667
RDC01.FR13	RDC01		Fruit	FR	Processed fruit	13	RDC	Food waste at R&D	1																															0.004
RDC02.FR12	RDC02		Fruits	FR	Fresh fruit	12	RDC	Share household	2																															0.85
RDC02.FR13	RDC02		Fruits	FR	Processed fruit	13	RDC	Share household	2																															0.85
RDC03.FR12	RDC03		Fruits	FR	Fresh fruit	12	RDC	Share food service	3																															0.15
RDC03.FR13	RDC03		Fruits	FR	Processed fruit	13	RDC	Share food service	3																															0.15
RDC04.FR12	RDC04		Fruit	FR	Fresh fruit	12	RDC	Food waste household	4																														0.279802
RDC04.FR13	RDC04		Fruit	FR	Processed fruit	13	RDC	Food waste household	4	0.109842																												0.109842
RDC05.FR12	RDC05		Fruit	FR	Fresh fruit	12	RDC	Food waste food service	5																															0.282333
RDC05.FR13	RDC05		Fruit	FR	Processed fruit	13	RDC	Food waste food service	5																															0.109
RDC06.FR12	RDC06		Fruit	FR	Fresh fruit	12	RDC	Edible food waste household	6																														0.104736
RDC06.FR13	RDC06		Fruit	FR	Processed fruit	13	RDC	Edible food waste household	6	0.109842																												0.109842
RDC07.FR12	RDC07		Fruit	FR	Fresh fruit	12	RDC	Edible food waste food service	7																															0.14
RDC07.FR13	RDC07		Fruit	FR	Processed fruit	13	RDC	Edible food waste food service	7																															0.109
RDC01.VE06	RDC01		Vegetables	VE	Fresh vegetables	6	RDC	Food waste at R&D	1	0.019375																												0.019375
RDC01.VE07	RDC01		Vegetables	VE	Processed vegetables	7	RDC	Food waste at R&D	1																															0.002
RDC02.VE06	RDC02		Vegetables	VE	Fresh vegetables	6	RDC	Share household	2																															0.85
RDC02.VE07	RDC02		Vegetables	VE	Processed vegetables	7	RDC	Share household	2																															0.85
RDC03.VE06	RDC03		Vegetables	VE	Fresh vegetables	6	RDC	Share food service	3																															0.15
RDC03.VE07	RDC03		Vegetables	VE	Processed vegetables	7	RDC	Share food service	3																															0.15
RDC04.VE06	RDC04		Vegetables	VE	Fresh vegetables	6	RDC	Food waste household	4																														0.292583
RDC04.VE07	RDC04		Vegetables	VE	Processed vegetables	7	RDC	Food waste household	4	0.12																												0.12
RDC05.VE06	RDC05		Vegetables	VE	Fresh vegetables	6	RDC	Food waste food service	5																															0.311
RDC05.VE07	RDC05		Vegetables	VE	Processed vegetables	7	RDC	Food waste food service	5																															0.093
RDC06.VE06	RDC06		Vegetables	VE	Fresh vegetables	6	RDC	Edible food waste household	6																														0.122868
RDC06.VE07	RDC06		Vegetables	VE	Processed vegetables	7	RDC	Edible food waste household	6	0.12																												0.12
RDC07.VE06	RDC07		Vegetables	VE	Fresh vegetables	6	RDC	Edible food waste food service	7																															0.166
RDC07.VE07	RDC07		Vegetables	VE	Processed vegetables	7	RDC	Edible food waste food service	7																															0.093
RDC01.PO01	RDC01		Potatoes	PO	Fresh potatoes	1	RDC	Food waste at R&D	1																															0.02
RDC01.PO02	RDC01		Potatoes	PO	Processed potatoes	2	RDC	Food waste at R&D	1																															0
RDC02.PO01	RDC02		Potatoes	PO	Fresh potatoes	1	RDC	Share household	2																															0.85
RDC02.PO02	RDC02		Potatoes	PO	Processed potatoes	2	RDC	Share household	2																															0.85
RDC03.PO01	RDC03		Potatoes	PO	Fresh potatoes	1	RDC	Share food service	3																															0.15
RDC03.PO02	RDC03		Potatoes	PO	Processed potatoes	2	RDC	Share food service	3																															0.15
RDC04.PO01	RDC04		Potatoes	PO	Fresh potatoes	1	RDC	Food waste household	4																														0.302968
RDC04.PO02	RDC04		Potatoes	PO	Processed potatoes	2	RDC	Food waste household	4	0.13																												0.13
RDC05.PO01	RDC05		Potatoes	PO	Fresh potatoes	1	RDC	Food waste food service	5																															0.306
RDC05.PO02	RDC05		Potatoes	PO	Processed potatoes	2	RDC	Food waste food service	5																															0.093
RDC06.PO01	RDC06		Potatoes	PO	Fresh potatoes	1	RDC	Edible food waste household	6																														0.122868
RDC06.PO02	RDC06		Potatoes	PO	Processed potatoes	2	RDC	Edible food waste household	6	0.13																												0.13
RDC07.PO01	RDC07		Potatoes	PO	Fresh potatoes	1	RDC	Edible food waste food service	7																															0.161
RDC07.PO02	RDC07		Potatoes	PO	Processed potatoes	2	RDC	Edible food waste food service	7																															0.093
RDC01.SU	RDC01		Sugarbeets	SU			RDC	Food waste at R&D	1																															0.033
RDC02.SU	RDC02		Sugarbeets	SU			RDC	Share household	2																															0.85
RDC03.SU	RDC03		Sugarbeets	SU			RDC	Share food service	3																															0.15
RDC04.SU	RDC04		Sugarbeets	SU			RDC	Food waste household	4																															0.12
RDC05.SU	RDC05		Sugarbeets	SU			RDC	Food waste food service	5																															0.133
RDC06.SU	RDC06		Sugarbeets	SU			RDC	Edible food waste household	6																															0.12
RDC07.SU	RDC07		Sugarbeets	SU			RDC	Edible food waste food service	7																															0.133
RDC01.OC01	RDC01		Oilcrops	OC	Olive Oil	1	RDC	Food waste at R&D	1																															0.008
RDC01.OC02	RDC01		Oilcrops	OC	Rape and Mustard Oil	2	RDC	Food waste at R&D	1																															0.008
RDC01.OC03	RDC01		Oilcrops	OC	Soyabean Oil	3	RDC	Food waste at R&D	1																															0.008
RDC01.OC04	RDC01		Oilcrops	OC	Sunflowerseed Oil	4	RDC	Food waste at R&D	1																															0.008
RDC01.OC05	RDC01		Oilcrops	OC	Cottonseed Oil	5	RDC	Food waste at R&D	1																															0.008
RDC01.OC06	RDC01		Oilcrops	OC	Olives preserved	6	RDC	Food waste at R&D	1																															0.004
RDC01.OC07	RDC01		Oilcrops	OC	Palm Oil	7	RDC	Food waste at R&D	1																															0.008
RDC02.OC01	RDC02		Oilcrops	OC	Olive Oil	1	RDC	Share household	2																															0.85
RDC02.OC02	RDC02		Oilcrops	OC	Rape and Mustard Oil	2	RDC	Share household	2																															0.85
RDC02.OC03	RDC02		Oilcrops	OC	Soyabean Oil	3	RDC	Share household	2																															0.85
RDC02.OC04	RDC02		Oilcrops	OC	Sunflowerseed Oil	4	RDC	Share household	2																															0.85
RDC02.OC05	RDC02		Oilcrops	OC	Cottonseed Oil	5	RDC	Share household	2																															0.85
RDC02.OC06	RDC02		Oilcrops	OC	Olives preserved	6	RDC	Share household	2																															0.85
RDC02.OC07	RDC02		Oilcrops	OC	Palm Oil	7	RDC	Share household	2																															0.85
RDC03.OC01	RDC03		Oilcrops	OC	Olive Oil	1	RDC	Share food service	3																															0.15
RDC03.OC02	RDC03		Oilcrops	OC	Rape and Mustard Oil	2	RDC	Share food service	3																															0.15
RDC03.OC03	RDC03		Oilcrops	OC	Soyabean Oil	3	RDC	Share food service	3																															0.15
RDC03.OC04	RDC03		Oilcrops	OC	Sunflowerseed Oil	4	RDC	Share food service	3																															0.15
RDC03.OC05	RDC03		Oilcrops	OC	Cottonseed Oil	5	RDC	Share food service	3																															0.15
RDC03.OC06	RDC03		Oilcrops	OC	Olives preserved	6	RDC	Share food service	3																															0.15
RDC03.OC07	RDC03		Oilcrops	OC	Palm Oil	7	RDC	Share food service	3																															0.15
RDC04.OC01	RDC04		Oilcrops	OC	Olive Oil	1	RDC	Food waste household	4	0.16																												0.16
RDC04.OC02	RDC04		Oilcrops	OC	Rape and Mustard Oil	2	RDC	Food waste household	4	0.16																												0.16
RDC04.OC03	RDC04		Oilcrops	OC	Soyabean Oil	3	RDC	Food waste household	4	0.16																												0.16
RDC04.OC04	RDC04		Oilcrops	OC	Sunflowerseed Oil	4	RDC	Food waste household	4	0.16																												0.16
RDC04.OC05	RDC04		Oilcrops	OC	Cottonseed Oil	5	RDC	Food waste household	4	0.16																												0.16
RDC04.OC06	RDC04		Oilcrops	OC	Olives preserved	6	RDC	Food waste household	4																															0.109842
RDC04.OC07	RDC04		Oilcrops	OC	Palm Oil	7	RDC	Food waste household	4	0.16																												0.16
RDC05.OC01	RDC05		Oilcrops	OC	Olive Oil	1	RDC	Food waste food service	5																															0.185
RDC05.OC02	RDC05		Oilcrops	OC	Rape and Mustard Oil	2	RDC	Food waste food service	5																															0.185
RDC05.OC03	RDC05		Oilcrops	OC	Soyabean Oil	3	RDC	Food waste food service	5																															0.185
RDC05.OC04	RDC05		Oilcrops	OC	Sunflowerseed Oil	4	RDC	Food waste food service	5																															0.185
RDC05.OC05	RDC05		Oilcrops	OC	Cottonseed Oil	5	RDC	Food waste food service	5																															0.185
RDC05.OC06	RDC05		Oilcrops	OC	Olives preserved	6	RDC	Food waste food service	5																															0.109
RDC05.OC07	RDC05		Oilcrops	OC	Palm Oil	7	RDC	Food waste food service	5																															0.185
RDC06.OC01	RDC06		Oilcrops	OC	Olive Oil	1	RDC	Edible food waste household	6	0.03																												0.03
RDC06.OC02	RDC06		Oilcrops	OC	Rape and Mustard Oil	2	RDC	Edible food waste household	6	0.03																												0.03
RDC06.OC03	RDC06		Oilcrops	OC	Soyabean Oil	3	RDC	Edible food waste household	6	0.03																												0.03
RDC06.OC04	RDC06		Oilcrops	OC	Sunflowerseed Oil	4	RDC	Edible food waste household	6	0.03																												0.03
RDC06.OC05	RDC06		Oilcrops	OC	Cottonseed Oil	5	RDC	Edible food waste household	6	0.03																												0.03
RDC06.OC07	RDC06		Oilcrops	OC	Palm Oil	7	RDC	Edible food waste household	6	0.03																												0.03
RDC07.OC01	RDC07		Oilcrops	OC	Olive Oil	1	RDC	Edible food waste food service	7																															0.167
RDC07.OC02	RDC07		Oilcrops	OC	Rape and Mustard Oil	2	RDC	Edible food waste food service	7																															0.167
RDC07.OC03	RDC07		Oilcrops	OC	Soyabean Oil	3	RDC	Edible food waste food service	7																															0.167
RDC07.OC04	RDC07		Oilcrops	OC	Sunflowerseed Oil	4	RDC	Edible food waste food service	7																															0.167
RDC07.OC05	RDC07		Oilcrops	OC	Cottonseed Oil	5	RDC	Edible food waste food service	7																															0.167
RDC07.OC07	RDC07		Oilcrops	OC	Palm Oil	7	RDC	Edible food waste food service	7																															0.167
RDC01.CE06	RDC01		Cereals	CE	Rice	6	RDC	Food waste at R&D	1																															0.003
RDC01.CE09	RDC01		Cereals	CE	Flour	9	RDC	Food waste at R&D	1																															0.005
RDC01.CE10	RDC01		Cereals	CE	Bread	10	RDC	Food waste at R&D	1																															0.048
RDC01.CE11	RDC01		Cereals	CE	Pastry	11	RDC	Food waste at R&D	1																															0.048
RDC01.CE12	RDC01		Cereals	CE	Biscuits	12	RDC	Food waste at R&D	1																															0.005
RDC01.CE13	RDC01		Cereals	CE	Pasta	13	RDC	Food waste at R&D	1																															0.005
RDC01.CE14	RDC01		Cereals	CE	Beer	14	RDC	Food waste at R&D	1																															0.005
RDC01.CE15	RDC01		Cereals	CE	Breakfast cereals	15	RDC	Food waste at R&D	1																															0.005
RDC02.CE06	RDC02		Cereals	CE	Rice	6	RDC	Share household	2																															0.85
RDC02.CE09	RDC02		Cereals	CE	Flour	9	RDC	Share household	2																															0.85
RDC02.CE10	RDC02		Cereals	CE	Bread	10	RDC	Share household	2																															0.85
RDC02.CE11	RDC02		Cereals	CE	Pastry	11	RDC	Share household	2																															0.85
RDC02.CE12	RDC02		Cereals	CE	Biscuits	12	RDC	Share household	2																															0.85
RDC02.CE13	RDC02		Cereals	CE	Pasta	13	RDC	Share household	2																															0.85
RDC02.CE14	RDC02		Cereals	CE	Beer	14	RDC	Share household	2	0.52																				0.52
RDC02.CE15	RDC02		Cereals	CE	Breakfast cereals	15	RDC	Share household	2																															0.85
RDC03.CE06	RDC03		Cereals	CE	Rice	6	RDC	Share food service	3																															0.15
RDC03.CE09	RDC03		Cereals	CE	Flour	9	RDC	Share food service	3																															0.15
RDC03.CE10	RDC03		Cereals	CE	Bread	10	RDC	Share food service	3																															0.15
RDC03.CE11	RDC03		Cereals	CE	Pastry	11	RDC	Share food service	3																															0.15
RDC03.CE12	RDC03		Cereals	CE	Biscuits	12	RDC	Share food service	3																															0.15
RDC03.CE13	RDC03		Cereals	CE	Pasta	13	RDC	Share food service	3																															0.15
RDC03.CE14	RDC03		Cereals	CE	Beer	14	RDC	Share food service	3	0.48																				0.48
RDC03.CE15	RDC03		Cereals	CE	Breakfast cereals	15	RDC	Share food service	3																															0.15
RDC04.CE06	RDC04		Cereals	CE	Rice	6	RDC	Food waste household	4	0.06																												0.06
RDC04.CE09	RDC04		Cereals	CE	Flour	9	RDC	Food waste household	4	0.06																												0.06
RDC04.CE10	RDC04		Cereals	CE	Bread	10	RDC	Food waste household	4	0.29																												0.29
RDC04.CE11	RDC04		Cereals	CE	Pastry	11	RDC	Food waste household	4	0.15																												0.15
RDC04.CE12	RDC04		Cereals	CE	Biscuits	12	RDC	Food waste household	4	0.04																												0.04
RDC04.CE13	RDC04		Cereals	CE	Pasta	13	RDC	Food waste household	4	0.06																												0.06
RDC04.CE14	RDC04		Cereals	CE	Beer	14	RDC	Food waste household	4	0.055																												0.055
RDC04.CE15	RDC04		Cereals	CE	Breakfast cereals	15	RDC	Food waste household	4	0.1																												0.1
RDC05.CE06	RDC05		Cereals	CE	Rice	6	RDC	Food waste food service	5																															0.18
RDC05.CE09	RDC05		Cereals	CE	Flour	9	RDC	Food waste food service	5	0.06																												0.06
RDC05.CE10	RDC05		Cereals	CE	Bread	10	RDC	Food waste food service	5																															0.2
RDC05.CE11	RDC05		Cereals	CE	Pastry	11	RDC	Food waste food service	5																															0.2
RDC05.CE12	RDC05		Cereals	CE	Biscuits	12	RDC	Food waste food service	5	0.04																												0.04
RDC05.CE13	RDC05		Cereals	CE	Pasta	13	RDC	Food waste food service	5																															0.18
RDC05.CE14	RDC05		Cereals	CE	Beer	14	RDC	Food waste food service	5	0.055																												0.055
RDC05.CE15	RDC05		Cereals	CE	Breakfast cereals	15	RDC	Food waste food service	5	0.1																												0.1
RDC06.CE06	RDC06		Cereals	CE	Rice	6	RDC	Edible food waste household	6	0.06																												0.06
RDC06.CE09	RDC06		Cereals	CE	Flour	9	RDC	Edible food waste household	6	0.06																												0.06
RDC06.CE10	RDC06		Cereals	CE	Bread	10	RDC	Edible food waste household	6	0.29																												0.29
RDC06.CE11	RDC06		Cereals	CE	Pastry	11	RDC	Edible food waste household	6	0.15																												0.15
RDC06.CE12	RDC06		Cereals	CE	Biscuits	12	RDC	Edible food waste household	6	0.04																												0.04
RDC06.CE13	RDC06		Cereals	CE	Pasta	13	RDC	Edible food waste household	6	0.06																												0.06
RDC06.CE14	RDC06		Cereals	CE	Beer	14	RDC	Edible food waste household	6	0.055																												0.055
RDC06.CE15	RDC06		Cereals	CE	Breakfast cereals	15	RDC	Edible food waste household	6	0.1																												0.1
RDC07.CE06	RDC07		Cereals	CE	Rice	6	RDC	Edible food waste food service	7																															0.18
RDC07.CE09	RDC07		Cereals	CE	Flour	9	RDC	Edible food waste food service	7	0.06																												0.06
RDC07.CE10	RDC07		Cereals	CE	Bread	10	RDC	Edible food waste food service	7																															0.2
RDC07.CE11	RDC07		Cereals	CE	Pastry	11	RDC	Edible food waste food service	7																															0.2
RDC07.CE12	RDC07		Cereals	CE	Biscuits	12	RDC	Edible food waste food service	7	0.04																												0.04
RDC07.CE13	RDC07		Cereals	CE	Pasta	13	RDC	Edible food waste food service	7																															0.18
RDC07.CE14	RDC07		Cereals	CE	Beer	14	RDC	Edible food waste food service	7	0.055																												0.055
RDC07.CE15	RDC07		Cereals	CE	Breakfast cereals	15	RDC	Edible food waste food service	7	0.1																												0.1
RDC01.ME01	RDC01		Meat	ME	Bovine	1	RDC	Food waste at R&D	1	0.039																												0.039
RDC01.ME02	RDC01		Meat	ME	Pig	2	RDC	Food waste at R&D	1	0.038																												0.038
RDC01.ME03	RDC01		Meat	ME	Poultry	3	RDC	Food waste at R&D	1	0.037																												0.037
RDC01.ME04	RDC01		Meat	ME	Sheep	4	RDC	Food waste at R&D	1	0.037																												0.037
RDC02.ME01	RDC02		Meat	ME	Bovine	1	RDC	Share household	2																															0.85
RDC02.ME02	RDC02		Meat	ME	Pig	2	RDC	Share household	2																															0.85
RDC02.ME03	RDC02		Meat	ME	Poultry	3	RDC	Share household	2																															0.85
RDC02.ME04	RDC02		Meat	ME	Sheep	4	RDC	Share household	2																															0.85
RDC03.ME01	RDC03		Meat	ME	Bovine	1	RDC	Share food service	3																															0.15
RDC03.ME02	RDC03		Meat	ME	Pig	2	RDC	Share food service	3																															0.15
RDC03.ME03	RDC03		Meat	ME	Poultry	3	RDC	Share food service	3																															0.15
RDC03.ME04	RDC03		Meat	ME	Sheep	4	RDC	Share food service	3																															0.15
RDC04.ME01	RDC04		Meat	ME	Bovine	1	RDC	Food waste household	4	0.13																												0.13
RDC04.ME02	RDC04		Meat	ME	Pig	2	RDC	Food waste household	4	0.18																												0.18
RDC04.ME03	RDC04		Meat	ME	Poultry	3	RDC	Food waste household	4	0.34																												0.34
RDC04.ME04	RDC04		Meat	ME	Sheep	4	RDC	Food waste household	4	0.12																												0.12
RDC05.ME01	RDC05		Meat	ME	Bovine	1	RDC	Food waste food service	5																															0.174
RDC05.ME02	RDC05		Meat	ME	Pig	2	RDC	Food waste food service	5																															0.183
RDC05.ME03	RDC05		Meat	ME	Poultry	3	RDC	Food waste food service	5																															0.503
RDC05.ME04	RDC05		Meat	ME	Sheep	4	RDC	Food waste food service	5																															0.174
RDC06.ME01	RDC06		Meat	ME	Bovine	1	RDC	Edible food waste household	6	0.08																												0.08
RDC06.ME02	RDC06		Meat	ME	Pig	2	RDC	Edible food waste household	6	0.13																												0.13
RDC06.ME03	RDC06		Meat	ME	Poultry	3	RDC	Edible food waste household	6	0.13																												0.13
RDC06.ME04	RDC06		Meat	ME	Sheep	4	RDC	Edible food waste household	6	0.05																												0.05
RDC07.ME01	RDC07		Meat	ME	Bovine	1	RDC	Edible food waste food service	7																															0.094
RDC07.ME02	RDC07		Meat	ME	Pig	2	RDC	Edible food waste food service	7																															0.103
RDC07.ME03	RDC07		Meat	ME	Poultry	3	RDC	Edible food waste food service	7																															0.101
RDC07.ME04	RDC07		Meat	ME	Sheep	4	RDC	Edible food waste food service	7																															0.094
RDC01.FI	RDC01		Fish	FI			RDC	Food waste at R&D	1																															0.036
RDC02.FI	RDC02		Fish	FI			RDC	Share household	2	0.721667										0.83	0.71			0.6	0.8											0.79		0.6
RDC03.FI	RDC03		Fish	FI			RDC	Share food service	3	0.278333										0.17	0.29			0.4	0.2											0.21		0.4
RDC04.FI	RDC04		Fish	FI			RDC	Food waste household	4	0.12																												0.12
RDC05.FI	RDC05		Fish	FI			RDC	Food waste food service	5																															0.223
RDC06.FI	RDC06		Fish	FI			RDC	Edible food waste household	6	0.1																												0.1
RDC07.FI	RDC07		Fish	FI			RDC	Edible food waste food service	7																															0.085
RDC01.DA01	RDC01		Dairy	DA	Milk	1	RDC	Food waste at R&D	1																															0.008
RDC01.DA02	RDC01		Dairy	DA	Cheese	2	RDC	Food waste at R&D	1																															0.008
RDC01.DA03	RDC01		Dairy	DA	Yoghurt	3	RDC	Food waste at R&D	1																															0.008
RDC01.DA04	RDC01		Dairy	DA	Butter	4	RDC	Food waste at R&D	1																															0.003
RDC01.DA05	RDC01		Dairy	DA	Other dairy products	5	RDC	Food waste at R&D	1																															0.00675
RDC02.DA01	RDC02		Dairy	DA	Milk	1	RDC	Share household	2																															0.85
RDC02.DA02	RDC02		Dairy	DA	Cheese	2	RDC	Share household	2																															0.85
RDC02.DA03	RDC02		Dairy	DA	Yoghurt	3	RDC	Share household	2																															0.85
RDC02.DA04	RDC02		Dairy	DA	Butter	4	RDC	Share household	2																															0.85
RDC02.DA05	RDC02		Dairy	DA	Other dairy products	5	RDC	Share household	2																															0.85
RDC03.DA01	RDC03		Dairy	DA	Milk	1	RDC	Share food service	3																															0.15
RDC03.DA02	RDC03		Dairy	DA	Cheese	2	RDC	Share food service	3																															0.15
RDC03.DA03	RDC03		Dairy	DA	Yoghurt	3	RDC	Share food service	3																															0.15
RDC03.DA04	RDC03		Dairy	DA	Butter	4	RDC	Share food service	3																															0.15
RDC03.DA05	RDC03		Dairy	DA	Other dairy products	5	RDC	Share food service	3																															0.15
RDC04.DA01	RDC04		Dairy	DA	Milk	1	RDC	Food waste household	4	0.07																												0.07
RDC04.DA02	RDC04		Dairy	DA	Cheese	2	RDC	Food waste household	4	0.09																												0.09
RDC04.DA03	RDC04		Dairy	DA	Yoghurt	3	RDC	Food waste household	4	0.09																												0.09
RDC04.DA04	RDC04		Dairy	DA	Butter	4	RDC	Food waste household	4																															0.08
RDC04.DA05	RDC04		Dairy	DA	Other dairy products	5	RDC	Food waste household	4																															0.0825
RDC05.DA01	RDC05		Dairy	DA	Milk	1	RDC	Food waste food service	5																															0.051
RDC05.DA02	RDC05		Dairy	DA	Cheese	2	RDC	Food waste food service	5																															0.121
RDC05.DA03	RDC05		Dairy	DA	Yoghurt	3	RDC	Food waste food service	5																															0.051
RDC05.DA04	RDC05		Dairy	DA	Butter	4	RDC	Food waste food service	5																															0.047
RDC05.DA05	RDC05		Dairy	DA	Other dairy products	5	RDC	Food waste food service	5																															0.0675
RDC06.DA01	RDC06		Dairy	DA	Milk	1	RDC	Edible food waste household	6	0.07																												0.07
RDC06.DA02	RDC06		Dairy	DA	Cheese	2	RDC	Edible food waste household	6	0.09																												0.09
RDC06.DA03	RDC06		Dairy	DA	Yoghurt	3	RDC	Edible food waste household	6	0.09																												0.09
RDC06.DA04	RDC06		Dairy	DA	Butter	4	RDC	Edible food waste household	6																															0.08
RDC06.DA05	RDC06		Dairy	DA	Other dairy products	5	RDC	Edible food waste household	6																															0.0825
RDC07.DA01	RDC07		Dairy	DA	Milk	1	RDC	Edible food waste food service	7																															0.051
RDC07.DA02	RDC07		Dairy	DA	Cheese	2	RDC	Edible food waste food service	7																															0.073
RDC07.DA03	RDC07		Dairy	DA	Yoghurt	3	RDC	Edible food waste food service	7																															0.051
RDC07.DA04	RDC07		Dairy	DA	Butter	4	RDC	Edible food waste food service	7																															0.047
RDC07.DA05	RDC07		Dairy	DA	Other dairy products	5	RDC	Edible food waste food service	7																															0.0675
RDC01.EG	RDC01		Eggs	EG			RDC	Food waste at R&D	1																															0.014
RDC02.EG	RDC02		Eggs	EG			RDC	Share household	2																															0.85
RDC03.EG	RDC03		Eggs	EG			RDC	Share food service	3																															0.15
RDC04.EG	RDC04		Eggs	EG			RDC	Food waste household	4	0.23																												0.23
RDC05.EG	RDC05		Eggs	EG			RDC	Food waste food service	5																															0.36
RDC06.EG	RDC06		Eggs	EG			RDC	Edible food waste household	6	0.06																												0.06
RDC07.EG	RDC07		Eggs	EG			RDC	Edible food waste food service	7																															0.072

## Sheet: Schemes
	PP all food categories - excluded fish																	PP fish
	PM sugar
	PM other oilcrops														PM olive oil
	PM potatoes
	PM fruit
	PM vegetables
	PM common wheat - first transformation														PM common wheat - second transformation														PM durum wheat														PM maize
	PM dairy
	PM eggs
	PM meat slaughtering														PM poultry processing														PM meat processing
	P&M fish
	RDC all food categories

## Sheet: Sources
						Countries
Coeff ID unique	COEFF ID in schemes	Food category	Item	FSC stage	Coeff type	Austria	Belgium	Bulgaria	Croatia	Cyprus	Czech Republic	Denmark	Estonia	Finland	France	Germany	Greece	Hungary	Ireland	Italy	Latvia	Lithuania	Luxembourg	Malta	Netherlands	Poland	Portugal	Romania	Slovakia	Slovenia	Spain	Sweden	United Kingdom	European Union	Extra EU proxy
PP01.CE01	PP01	Cereals	Wheat	PP	Side flow							Hartikainen et al. 2016		Hartikainen et al. 2016	ADEME, 2016																	Hartikainen et al. 2016
PP01.CE02	PP01	Cereals	Barley	PP	Side flow										ADEME, 2016
PP01.CE03	PP01	Cereals	Rye	PP	Side flow									Hartikainen et al. 2016
PP01.CE04	PP01	Cereals	Maize	PP	Side flow										ADEME, 2016
PP01.CE05	PP01	Cereals	Oats	PP	Side flow									Hartikainen et al. 2016
PP01.CE06	PP01	Cereals	Rice milled equivalent	PP	Side flow										ADEME, 2016
PP01.CE07	PP01	Cereals	Cereals, Other	PP	Side flow										ADEME, 2016
PP02.CE01	PP02	Cereals	Wheat	PP	Food waste							Hartikainen et al. 2016		Hartikainen et al. 2016	ADEME, 2016																	Hartikainen et al. 2016
PP02.CE02	PP02	Cereals	Barley	PP	Food waste										ADEME, 2016
PP02.CE03	PP02	Cereals	Rye	PP	Food waste									Hartikainen et al. 2016
PP02.CE04	PP02	Cereals	Maize	PP	Food waste										ADEME, 2016
PP02.CE05	PP02	Cereals	Oats	PP	Food waste									Hartikainen et al. 2016
PP02.CE06	PP02	Cereals	Rice milled equivalent	PP	Food waste										ADEME, 2016
PP02.CE07	PP02	Cereals	Cereals, Other	PP	Food waste										ADEME, 2016
PP03.CE01	PP03	Cereals	Wheat	PP	Animal feed							Hartikainen et al. 2016		Hartikainen et al. 2016	ADEME, 2016																	Hartikainen et al. 2016
PP03.CE02	PP03	Cereals	Barley	PP	Animal feed										ADEME, 2016
PP03.CE03	PP03	Cereals	Rye	PP	Animal feed									Hartikainen et al. 2016
PP03.CE04	PP03	Cereals	Maize	PP	Animal feed										ADEME, 2016
PP03.CE05	PP03	Cereals	Oats	PP	Animal feed									Hartikainen et al. 2016
PP03.CE06	PP03	Cereals	Rice milled equivalent	PP	Animal feed										ADEME, 2016
PP03.CE07	PP03	Cereals	Cereals, Other	PP	Animal feed										ADEME, 2016
PP04.CE01	PP04	Cereals	Wheat	PP	Losses							Hartikainen et al. 2016		Hartikainen et al. 2016	ADEME, 2016																	Hartikainen et al. 2016
PP04.CE02	PP04	Cereals	Barley	PP	Losses										ADEME, 2016
PP04.CE03	PP04	Cereals	Rye	PP	Losses									Hartikainen et al. 2016
PP04.CE04	PP04	Cereals	Maize	PP	Losses										ADEME, 2016
PP04.CE05	PP04	Cereals	Oats	PP	Losses									Hartikainen et al. 2016
PP04.CE06	PP04	Cereals	Rice milled equivalent	PP	Losses										ADEME, 2016
PP04.CE07	PP04	Cereals	Cereals, Other	PP	Losses										ADEME, 2016
PP05.CE01	PP05	Cereals	Wheat	PP	Other uses							Hartikainen et al. 2016		Hartikainen et al. 2016	ADEME, 2016																	Hartikainen et al. 2016
PP05.CE02	PP05	Cereals	Barley	PP	Other uses										ADEME, 2016
PP05.CE03	PP05	Cereals	Rye	PP	Other uses									Hartikainen et al. 2016
PP05.CE04	PP05	Cereals	Maize	PP	Other uses										ADEME, 2016
PP05.CE05	PP05	Cereals	Oats	PP	Other uses									Hartikainen et al. 2016
PP05.CE06	PP05	Cereals	Rice milled equivalent	PP	Other uses										ADEME, 2016
PP05.CE07	PP05	Cereals	Cereals, Other	PP	Other uses										ADEME, 2016
PP01.FR01	PP01	Fruits	Apples	PP	Side flow										ADEME, 2016
PP01.FR02	PP01	Fruits	Bananas	PP	Side flow										ADEME, 2016
PP01.FR03	PP01	Fruits	Citrus, Other	PP	Side flow										ADEME, 2016
PP01.FR04	PP01	Fruits	Dates	PP	Side flow										ADEME, 2016
PP01.FR05	PP01	Fruits	Fruits, Other	PP	Side flow										ADEME, 2016
PP01.FR06	PP01	Fruits	Grapefruit and products	PP	Side flow										ADEME, 2016
PP01.FR07	PP01	Fruits	Grapes	PP	Side flow										ADEME, 2016
PP01.FR08	PP01	Fruits	Lemons and limes	PP	Side flow										ADEME, 2016
PP01.FR09	PP01	Fruits	Oranges	PP	Side flow										ADEME, 2016
PP01.FR10	PP01	Fruits	Pineapples	PP	Side flow										ADEME, 2016
PP01.FR11	PP01	Fruits	Plantains	PP	Side flow										ADEME, 2016
PP02.FR01	PP02	Fruits	Apples	PP	Food waste										ADEME, 2016
PP02.FR02	PP02	Fruits	Bananas	PP	Food waste										ADEME, 2016
PP02.FR03	PP02	Fruits	Citrus, Other	PP	Food waste										ADEME, 2016
PP02.FR04	PP02	Fruits	Dates	PP	Food waste										ADEME, 2016
PP02.FR05	PP02	Fruits	Fruits, Other	PP	Food waste										ADEME, 2016
PP02.FR06	PP02	Fruits	Grapefruit and products	PP	Food waste										ADEME, 2016
PP02.FR07	PP02	Fruits	Grapes	PP	Food waste										ADEME, 2016
PP02.FR08	PP02	Fruits	Lemons and limes	PP	Food waste										ADEME, 2016
PP02.FR09	PP02	Fruits	Oranges	PP	Food waste										ADEME, 2016
PP02.FR10	PP02	Fruits	Pineapples	PP	Food waste										ADEME, 2016
PP02.FR11	PP02	Fruits	Plantains	PP	Food waste										ADEME, 2016
PP03.FR01	PP03	Fruits	Apples	PP	Animal feed										ADEME, 2016
PP03.FR02	PP03	Fruits	Bananas	PP	Animal feed										ADEME, 2016
PP03.FR03	PP03	Fruits	Citrus, Other	PP	Animal feed										ADEME, 2016
PP03.FR04	PP03	Fruits	Dates	PP	Animal feed										ADEME, 2016
PP03.FR05	PP03	Fruits	Fruits, Other	PP	Animal feed										ADEME, 2016
PP03.FR06	PP03	Fruits	Grapefruit and products	PP	Animal feed										ADEME, 2016
PP03.FR07	PP03	Fruits	Grapes	PP	Animal feed										ADEME, 2016
PP03.FR08	PP03	Fruits	Lemons and limes	PP	Animal feed										ADEME, 2016
PP03.FR09	PP03	Fruits	Oranges	PP	Animal feed										ADEME, 2016
PP03.FR10	PP03	Fruits	Pineapples	PP	Animal feed										ADEME, 2016
PP03.FR11	PP03	Fruits	Plantains	PP	Animal feed										ADEME, 2016
PP04.FR01	PP04	Fruits	Apples	PP	Losses										ADEME, 2016
PP04.FR02	PP04	Fruits	Bananas	PP	Losses										ADEME, 2016
PP04.FR03	PP04	Fruits	Citrus, Other	PP	Losses										ADEME, 2016
PP04.FR04	PP04	Fruits	Dates	PP	Losses										ADEME, 2016
PP04.FR05	PP04	Fruits	Fruits, Other	PP	Losses										ADEME, 2016
PP04.FR06	PP04	Fruits	Grapefruit and products	PP	Losses										ADEME, 2016
PP04.FR07	PP04	Fruits	Grapes	PP	Losses										ADEME, 2016
PP04.FR08	PP04	Fruits	Lemons and limes	PP	Losses										ADEME, 2016
PP04.FR09	PP04	Fruits	Oranges	PP	Losses										ADEME, 2016
PP04.FR10	PP04	Fruits	Pineapples	PP	Losses										ADEME, 2016
PP04.FR11	PP04	Fruits	Plantains	PP	Losses										ADEME, 2016
PP05.FR01	PP05	Fruits	Apples	PP	Other uses										ADEME, 2016
PP05.FR02	PP05	Fruits	Bananas	PP	Other uses										ADEME, 2016
PP05.FR03	PP05	Fruits	Citrus, Other	PP	Other uses										ADEME, 2016
PP05.FR04	PP05	Fruits	Dates	PP	Other uses										ADEME, 2016
PP05.FR05	PP05	Fruits	Fruits, Other	PP	Other uses										ADEME, 2016
PP05.FR06	PP05	Fruits	Grapefruit and products	PP	Other uses										ADEME, 2016
PP05.FR07	PP05	Fruits	Grapes	PP	Other uses										ADEME, 2016
PP05.FR08	PP05	Fruits	Lemons and limes	PP	Other uses										ADEME, 2016
PP05.FR09	PP05	Fruits	Oranges	PP	Other uses										ADEME, 2016
PP05.FR10	PP05	Fruits	Pineapples	PP	Other uses										ADEME, 2016
PP05.FR11	PP05	Fruits	Plantains	PP	Other uses										ADEME, 2016
PP01.VE01	PP01	Vegetables	Onions	PP	Side flow							Hartikainen et al. 2016		Hartikainen et al. 2016	ADEME, 2016																	Hartikainen et al. 2016
PP01.VE02	PP01	Vegetables	Tomatoes	PP	Side flow										ADEME, 2016
PP01.VE03	PP01	Vegetables	Vegetables, Other	PP	Side flow							Hartikainen et al. 2016		Hartikainen et al. 2016	ADEME, 2016																	Hartikainen et al. 2016
PP01.VE04	PP01	Vegetables	Beans	PP	Side flow										ADEME, 2016
PP01.VE05	PP01	Vegetables	Peas	PP	Side flow							Hartikainen et al. 2016		Hartikainen et al. 2016	ADEME, 2016																	Hartikainen et al. 2016
PP01.VE06	PP01	Vegetables	Pulses, other	PP	Side flow										ADEME, 2016
PP02.VE01	PP02	Vegetables	Onions	PP	Food waste							Hartikainen et al. 2016		Hartikainen et al. 2016	ADEME, 2016																	Hartikainen et al. 2016
PP02.VE02	PP02	Vegetables	Tomatoes	PP	Food waste										ADEME, 2016
PP02.VE03	PP02	Vegetables	Vegetables, Other	PP	Food waste							Hartikainen et al. 2016		Hartikainen et al. 2016	ADEME, 2016																	Hartikainen et al. 2016
PP02.VE04	PP02	Vegetables	Beans	PP	Food waste										ADEME, 2016
PP02.VE05	PP02	Vegetables	Peas	PP	Food waste							Hartikainen et al. 2016		Hartikainen et al. 2016	ADEME, 2016																	Hartikainen et al. 2016
PP02.VE06	PP02	Vegetables	Pulses, other	PP	Food waste										ADEME, 2016
PP03.VE01	PP03	Vegetables	Onions	PP	Animal feed							Hartikainen et al. 2016		Hartikainen et al. 2016	ADEME, 2016																	Hartikainen et al. 2016
PP03.VE02	PP03	Vegetables	Tomatoes	PP	Animal feed										ADEME, 2016
PP03.VE03	PP03	Vegetables	Vegetables, Other	PP	Animal feed							Hartikainen et al. 2016		Hartikainen et al. 2016	ADEME, 2016																	Hartikainen et al. 2016
PP03.VE04	PP03	Vegetables	Beans	PP	Animal feed										ADEME, 2016
PP03.VE05	PP03	Vegetables	Peas	PP	Animal feed							Hartikainen et al. 2016		Hartikainen et al. 2016	ADEME, 2016																	Hartikainen et al. 2016
PP03.VE06	PP03	Vegetables	Pulses, other	PP	Animal feed										ADEME, 2016
PP04.VE01	PP04	Vegetables	Onions	PP	Losses							Hartikainen et al. 2016		Hartikainen et al. 2016	ADEME, 2016																	Hartikainen et al. 2016
PP04.VE02	PP04	Vegetables	Tomatoes	PP	Losses										ADEME, 2016
PP04.VE03	PP04	Vegetables	Vegetables, Other	PP	Losses							Hartikainen et al. 2016		Hartikainen et al. 2016	ADEME, 2016																	Hartikainen et al. 2016
PP04.VE04	PP04	Vegetables	Beans	PP	Losses										ADEME, 2016
PP04.VE05	PP04	Vegetables	Peas	PP	Losses							Hartikainen et al. 2016		Hartikainen et al. 2016	ADEME, 2016																	Hartikainen et al. 2016
PP04.VE06	PP04	Vegetables	Pulses, other	PP	Losses										ADEME, 2016
PP05.VE01	PP05	Vegetables	Onions	PP	Other uses							Hartikainen et al. 2016		Hartikainen et al. 2016	ADEME, 2016																	Hartikainen et al. 2016
PP05.VE02	PP05	Vegetables	Tomatoes	PP	Other uses										ADEME, 2016
PP05.VE03	PP05	Vegetables	Vegetables, Other	PP	Other uses							Hartikainen et al. 2016		Hartikainen et al. 2016	ADEME, 2016																	Hartikainen et al. 2016
PP05.VE04	PP05	Vegetables	Beans	PP	Other uses										ADEME, 2016
PP05.VE05	PP05	Vegetables	Peas	PP	Other uses							Hartikainen et al. 2016		Hartikainen et al. 2016	ADEME, 2016																	Hartikainen et al. 2016
PP05.VE06	PP05	Vegetables	Pulses, other	PP	Other uses										ADEME, 2016
PP01.PO	PP01	Potatoes		PP	Side flow										ADEME, 2016
PP02.PO	PP02	Potatoes		PP	Food waste										ADEME, 2016
PP03.PO	PP03	Potatoes		PP	Animal feed										ADEME, 2016
PP04.PO	PP04	Potatoes		PP	Losses										ADEME, 2016
PP05.PO	PP05	Potatoes		PP	Other uses										ADEME, 2016
PP01.SU	PP01	Sugarbeets		PP	Side flow										ADEME, 2016
PP02.SU	PP02	Sugarbeets		PP	Food waste										ADEME, 2016
PP03.SU	PP03	Sugarbeets		PP	Animal feed										ADEME, 2016
PP04.SU	PP04	Sugarbeets		PP	Losses										ADEME, 2016
PP05.SU	PP05	Sugarbeets		PP	Other uses										ADEME, 2016
PP01.OC	PP01	Oilcrops		PP	Side flow										ADEME, 2016
PP02.OC	PP02	Oilcrops		PP	Food waste										ADEME, 2016
PP03.OC	PP03	Oilcrops		PP	Animal feed										ADEME, 2016
PP04.OC	PP04	Oilcrops		PP	Losses										ADEME, 2016
PP05.OC	PP05	Oilcrops		PP	Other uses										ADEME, 2016
PP06.OC01	OC01	Oilcrops	Olives	PP	For biofuels																													Transport and Environment, 2017
PP06.OC02	OC01	Oilcrops	Rapeseed	PP	For biofuels																													Transport and Environment, 2017
PP06.OC03	OC01	Oilcrops	Soybeans	PP	For biofuels																													Transport and Environment, 2017
PP06.OC04	OC01	Oilcrops	Sunflower seed	PP	For biofuels																													Transport and Environment, 2017
PP06.OC05	OC01	Oilcrops	Cottonseed	PP	For biofuels																													Transport and Environment, 2017
PP01.ME	PP01	Meat		PP	Side flow										ADEME, 2016
PP04.ME	PP04	Meat		PP	Losses										ADEME, 2016
PP06.ME01	PP06	Meat	Bovine	PP	Weight (kg)	GLEAM-i	GLEAM-i	GLEAM-i	GLEAM-i	GLEAM-i	GLEAM-i	GLEAM-i	GLEAM-i	GLEAM-i	GLEAM-i	GLEAM-i	GLEAM-i	GLEAM-i	GLEAM-i	GLEAM-i	GLEAM-i	GLEAM-i	GLEAM-i	GLEAM-i	GLEAM-i	GLEAM-i	GLEAM-i	GLEAM-i	GLEAM-i	GLEAM-i	GLEAM-i	GLEAM-i	GLEAM-i
PP06.ME02	PP06	Meat	Pig	PP	Weight (kg)	GLEAM-i	GLEAM-i	GLEAM-i	GLEAM-i	GLEAM-i	GLEAM-i	GLEAM-i	GLEAM-i	GLEAM-i	GLEAM-i	GLEAM-i	GLEAM-i	GLEAM-i	GLEAM-i	GLEAM-i	GLEAM-i	GLEAM-i	GLEAM-i	GLEAM-i	GLEAM-i	GLEAM-i	GLEAM-i	GLEAM-i	GLEAM-i	GLEAM-i	GLEAM-i	GLEAM-i	GLEAM-i
PP06.ME03	PP06	Meat	Poultry	PP	Weight (kg)	GLEAM-i	GLEAM-i	GLEAM-i	GLEAM-i	GLEAM-i	GLEAM-i	GLEAM-i	GLEAM-i	GLEAM-i	GLEAM-i	GLEAM-i	GLEAM-i	GLEAM-i	GLEAM-i	GLEAM-i	GLEAM-i	GLEAM-i	GLEAM-i	GLEAM-i	GLEAM-i	GLEAM-i	GLEAM-i	GLEAM-i	GLEAM-i	GLEAM-i	GLEAM-i	GLEAM-i	GLEAM-i
PP06.ME04	PP06	Meat	Sheep	PP	Weight (kg)	GLEAM-i	GLEAM-i	GLEAM-i	GLEAM-i	GLEAM-i	GLEAM-i	GLEAM-i	GLEAM-i	GLEAM-i	GLEAM-i	GLEAM-i	GLEAM-i	GLEAM-i	GLEAM-i	GLEAM-i	GLEAM-i	GLEAM-i	GLEAM-i	GLEAM-i	GLEAM-i	GLEAM-i	GLEAM-i	GLEAM-i	GLEAM-i	GLEAM-i	GLEAM-i	GLEAM-i	GLEAM-i
PP01.FI01	PP01	Fish	Wild fish	PP	Side flow										ADEME, 2016
PP01.FI02	PP01	Fish	Farmed fish	PP	Side flow										ADEME, 2016
PP02.FI01	PP02	Fish	Wild fish	PP	Food waste										ADEME, 2016
PP03.FI02	PP03	Fish	Farmed fish	PP	Animal feed										ADEME, 2016
PP06.FI03	PP06	Fish	Cephalopods	PP	Percentage of wild fish																													EUMOFA, 2018
PP06.FI04	PP06	Fish	Crustaceans	PP	Percentage of wild fish																													EUMOFA, 2018
PP06.FI05	PP06	Fish	Demersal Fish	PP	Percentage of wild fish																													EUMOFA, 2018
PP06.FI06	PP06	Fish	Freshwater Fish	PP	Percentage of wild fish																													EUMOFA, 2018
PP06.FI07	PP06	Fish	Marine Fish, Other	PP	Percentage of wild fish																													EUMOFA, 2018
PP06.FI08	PP06	Fish	Molluscs, Other	PP	Percentage of wild fish																													EUMOFA, 2018
PP06.FI09	PP06	Fish	Pelagic Fish	PP	Percentage of wild fish																													EUMOFA, 2018
PP01.DA	PP01	Dairy		PP	Side flow										ADEME, 2016																	Franke et al. 2016
PP02.DA	PP02	Dairy		PP	Food waste										ADEME, 2016																	Franke et al. 2016
PP03.DA	PP03	Dairy		PP	Animal feed										ADEME, 2016
PP01.EG	PP01	Eggs		PP	Side flow										ADEME, 2016
PP02.EG	PP02	Eggs		PP	Food waste										ADEME, 2016
PM01.FR	FR1	Fruits		PM	Fresh for distribution	Calculated from: FAO (2020) and Freshfel Europe (2019)	Calculated from: FAO (2020) and Freshfel Europe (2019)	Calculated from: FAO (2020) and Freshfel Europe (2019)	Calculated from: FAO (2020) and Freshfel Europe (2019)	Calculated from: FAO (2020) and Freshfel Europe (2019)	Calculated from: FAO (2020) and Freshfel Europe (2019)	Calculated from: FAO (2020) and Freshfel Europe (2019)	Calculated from: FAO (2020) and Freshfel Europe (2019)	Calculated from: FAO (2020) and Freshfel Europe (2019)	Calculated from: FAO (2020) and Freshfel Europe (2019)	Calculated from: FAO (2020) and Freshfel Europe (2019)	Calculated from: FAO (2020) and Freshfel Europe (2019)	Calculated from: FAO (2020) and Freshfel Europe (2019)	Calculated from: FAO (2020) and Freshfel Europe (2019)	Calculated from: FAO (2020) and Freshfel Europe (2019)	Calculated from: FAO (2020) and Freshfel Europe (2019)	Calculated from: FAO (2020) and Freshfel Europe (2019)	Calculated from: FAO (2020) and Freshfel Europe (2019)	Calculated from: FAO (2020) and Freshfel Europe (2019)	Calculated from: FAO (2020) and Freshfel Europe (2019)	Calculated from: FAO (2020) and Freshfel Europe (2019)	Calculated from: FAO (2020) and Freshfel Europe (2019)	Calculated from: FAO (2020) and Freshfel Europe (2019)	Calculated from: FAO (2020) and Freshfel Europe (2019)	Calculated from: FAO (2020) and Freshfel Europe (2019)	Calculated from: FAO (2020) and Freshfel Europe (2019)	Calculated from: FAO (2020) and Freshfel Europe (2019)	Calculated from: FAO (2020) and Freshfel Europe (2019)	Calculated from: FAO (2020) and Freshfel Europe (2019)
PM02.FR	FR2	Fruits		PM	Waste + by-products																													De Laurentiis et al., 2018
PM03.FR	FR3	Fruits		PM	Food waste																													Kemna et al., 2017
PM04.FR	FR4	Fruits		PM	By-products																													Kemna et al., 2017
PM01.VE	VE1	Vegetables		PM	Fresh for distribution	Calculated from: FAO (2020) and Freshfel Europe (2019)	Calculated from: FAO (2020) and Freshfel Europe (2019)	Calculated from: FAO (2020) and Freshfel Europe (2019)	Calculated from: FAO (2020) and Freshfel Europe (2019)	Calculated from: FAO (2020) and Freshfel Europe (2019)	Calculated from: FAO (2020) and Freshfel Europe (2019)	Calculated from: FAO (2020) and Freshfel Europe (2019)	Calculated from: FAO (2020) and Freshfel Europe (2019)	Calculated from: FAO (2020) and Freshfel Europe (2019)	Calculated from: FAO (2020) and Freshfel Europe (2019)	Calculated from: FAO (2020) and Freshfel Europe (2019)	Calculated from: FAO (2020) and Freshfel Europe (2019)	Calculated from: FAO (2020) and Freshfel Europe (2019)	Calculated from: FAO (2020) and Freshfel Europe (2019)	Calculated from: FAO (2020) and Freshfel Europe (2019)	Calculated from: FAO (2020) and Freshfel Europe (2019)	Calculated from: FAO (2020) and Freshfel Europe (2019)	Calculated from: FAO (2020) and Freshfel Europe (2019)	Calculated from: FAO (2020) and Freshfel Europe (2019)	Calculated from: FAO (2020) and Freshfel Europe (2019)	Calculated from: FAO (2020) and Freshfel Europe (2019)	Calculated from: FAO (2020) and Freshfel Europe (2019)	Calculated from: FAO (2020) and Freshfel Europe (2019)	Calculated from: FAO (2020) and Freshfel Europe (2019)	Calculated from: FAO (2020) and Freshfel Europe (2019)	Calculated from: FAO (2020) and Freshfel Europe (2019)	Calculated from: FAO (2020) and Freshfel Europe (2019)	Calculated from: FAO (2020) and Freshfel Europe (2019)	Calculated from: FAO (2020) and Freshfel Europe (2019)
PM02.VE	VE2	Vegetables		PM	Waste + by-products																													De Laurentiis et al., 2018
PM03.VE	VE3	Vegetables		PM	Food waste																													Kemna et al., 2017
PM04.VE	VE4	Vegetables		PM	By-products																													Kemna et al., 2017
PM01.PO	PO1	Potatoes		PM	Going to manufacturing	Calculated from: FAO (2020) and Freshfel Europe (2019)	Calculated from: FAO (2020) and Freshfel Europe (2019)	Calculated from: FAO (2020) and Freshfel Europe (2019)	Calculated from: FAO (2020) and Freshfel Europe (2019)	Calculated from: FAO (2020) and Freshfel Europe (2019)	Calculated from: FAO (2020) and Freshfel Europe (2019)	Calculated from: FAO (2020) and Freshfel Europe (2019)	Calculated from: FAO (2020) and Freshfel Europe (2019)	Calculated from: FAO (2020) and Freshfel Europe (2019)	Calculated from: FAO (2020) and Freshfel Europe (2019)	Calculated from: FAO (2020) and Freshfel Europe (2019)	Calculated from: FAO (2020) and Freshfel Europe (2019)	Calculated from: FAO (2020) and Freshfel Europe (2019)	Calculated from: FAO (2020) and Freshfel Europe (2019)	Calculated from: FAO (2020) and Freshfel Europe (2019)	Calculated from: FAO (2020) and Freshfel Europe (2019)	Calculated from: FAO (2020) and Freshfel Europe (2019)	Calculated from: FAO (2020) and Freshfel Europe (2019)	Calculated from: FAO (2020) and Freshfel Europe (2019)	Calculated from: FAO (2020) and Freshfel Europe (2019)	Calculated from: FAO (2020) and Freshfel Europe (2019)	Calculated from: FAO (2020) and Freshfel Europe (2019)	Calculated from: FAO (2020) and Freshfel Europe (2019)	Calculated from: FAO (2020) and Freshfel Europe (2019)	Calculated from: FAO (2020) and Freshfel Europe (2019)	Calculated from: FAO (2020) and Freshfel Europe (2019)	Calculated from: FAO (2020) and Freshfel Europe (2019)	Calculated from: FAO (2020) and Freshfel Europe (2019)	Calculated from: FAO (2020) and Freshfel Europe (2019)
PM02.PO	PO2	Potatoes		PM	Processed potato products																													Calculated from: FAO (2020) and EUPPA (2020)
PM03.PO	PO3	Potatoes		PM	Waste + by-products																													Calculated from: EUPPA (2020)
PM04.PO	PO4	Potatoes		PM	Food waste																													Calculated from: EUPPA (2020)
PM05.PO	PO5	Potatoes		PM	Animal feed																													Calculated from: EUPPA (2020)
PM06.PO	PO6	Potatoes		PM	Non-food uses																													Calculated from: EUPPA (2020)
PM01.SU	SU1	Sugarbeets		PM	Refined in raw centrifugal																													FAO, 2003
PM02.SU	SU2	Sugarbeets		PM	Water leaving																													Kemna et al., 2017
PM03.SU	SU3	Sugarbeets		PM	Food waste																													Caldeira et al., 2019
PM04.SU	SU4	Sugarbeets		PM	By-products																													Caldeira et al., 2019
PM01.OC01	OC1	Oilcrops	Olive Oil	PM	Processing for food																													Transport and Environment, 2017
PM01.OC02	OC1	Oilcrops	Rape and Mustard Oil	PM	Processing for food																													Transport and Environment, 2017
PM01.OC03	OC1	Oilcrops	Soyabean Oil	PM	Processing for food																													Transport and Environment, 2017
PM01.OC04	OC1	Oilcrops	Sunflowerseed Oil	PM	Processing for food																													Transport and Environment, 2017
PM01.OC05	OC1	Oilcrops	Cottonseed Oil	PM	Processing for food																													Transport and Environment, 2017
PM01.OC06	OC1	Oilcrops	Olives preserved	PM	Processing for food																													Transport and Environment, 2017
PM01.OC07	OC1	Oilcrops	Palm Oil	PM	Processing for food																													Transport and Environment, 2017
PM02.OC01	OL2	Oilcrops	Olive Oil	PM	Olive oil produced																										Consejeria de agricultura y pesca (2015)
PM03.OC01	OL3	Oilcrops	Olive Oil	PM	Pomace and pits (cake)																										Consejeria de agricultura y pesca (2015)
PM04.OC01	OL4	Oilcrops	Olive Oil	PM	Wastewater (going to WWTP)																										Consejeria de agricultura y pesca (2015)
PM05.OC01	OL5	Oilcrops	Olive Oil	PM	Food waste																										Consejeria de agricultura y pesca (2015)
PM04.OC02	OC2	Oilcrops	Rape and Mustard Oil	PM	Food waste																													Caldeira et al., 2019
PM04.OC03	OC2	Oilcrops	Soyabean Oil	PM	Food waste																													Caldeira et al., 2019
PM04.OC04	OC2	Oilcrops	Sunflowerseed Oil	PM	Food waste																													Caldeira et al., 2019
PM04.OC05	OC2	Oilcrops	Cottonseed Oil	PM	Food waste																													Caldeira et al., 2019
PM04.OC06	OC2	Oilcrops	Olives preserved	PM	Food waste																													Caldeira et al., 2019
PM04.OC07	OC2	Oilcrops	Palm Oil	PM	Food waste																													Caldeira et al., 2019
PM05.OC02	OC3	Oilcrops	Rape and Mustard Oil	PM	Animal feed																													Caldeira et al., 2019
PM05.OC03	OC3	Oilcrops	Soyabean Oil	PM	Animal feed																													Caldeira et al., 2019
PM05.OC04	OC3	Oilcrops	Sunflowerseed Oil	PM	Animal feed																													Caldeira et al., 2019
PM05.OC05	OC3	Oilcrops	Cottonseed Oil	PM	Animal feed																													Caldeira et al., 2019
PM05.OC06	OC3	Oilcrops	Olives preserved	PM	Animal feed																													Caldeira et al., 2019
PM05.OC07	OC3	Oilcrops	Palm Oil	PM	Animal feed																													Caldeira et al., 2019
PM06.OC01	OL6	Oilcrops	Olive Oil	PM	By-products																										Consejeria de agricultura y pesca (2015)
PM01.CE01	CW1	Cereals	Common Wheat	PM	Common wheat to starch industry										Courtonne et al. 2015
PM02.CE01	CW2	Cereals	Common Wheat	PM	Common wheat to mills										Courtonne et al. 2015
PM03.CE01	CW3	Cereals	Common Wheat	PM	Starch and glucose										Courtonne et al. 2015
PM06.CE01	CW4	Cereals	Common Wheat	PM	Flour (from mills)										Courtonne et al. 2015
PM04.CE01	CW5	Cereals	Common Wheat	PM	Food waste (from starch industry)										Courtonne et al. 2015
PM05.CE01	CW6	Cereals	Common Wheat	PM	Animal feed (from starch industry)										Courtonne et al. 2015
PM07.CE01	CW7	Cereals	Common Wheat	PM	Food waste (from mills waste and by-products)										ADEME, 2016
PM08.CE01	CW8	Cereals	Common Wheat	PM	Flour for distribution										Courtonne et al. 2015
PM09.CE01	CW9	Cereals	Common Wheat	PM	Flour to biscuits/pastry industry										Courtonne et al. 2015
PM10.CE01	CW10	Cereals	Common Wheat	PM	Flour to bread industry										Courtonne et al. 2015
PM11.CE01	CW11	Cereals	Common Wheat	PM	Waste and by-prodcuts (residues from biscuits/pastry industry)										ADEME, 2016
PM12.CE01	CW12	Cereals	Common Wheat	PM	Waste and by-products (residues from bread industry)										ADEME, 2016
PM13.CE01	CW13	Cereals	Common Wheat	PM	Food waste (from residues of biscuits/pastry industry)										ADEME, 2016
PM14.CE01	CW14	Cereals	Common Wheat	PM	Animal feed (from residues of biscuits/pastry industry)										ADEME, 2016
PM15.CE01	CW15	Cereals	Common Wheat	PM	Food waste (from residues of bread industry)										ADEME, 2016
PM16.CE01	CW16	Cereals	Common Wheat	PM	Animal feed (from residues of bread industry)										ADEME, 2016
PM01.CE02	BA1	Cereals	Barley	PM	Barley for malt										Courtonne et al. 2015
PM02.CE02	BA2	Cereals	Barley	PM	Waste and by-products (residues)										ADEME, 2016
PM03.CE02	BA3	Cereals	Barley	PM	Food waste (from residues)										ADEME, 2016
PM04.CE02	BA4	Cereals	Barley	PM	Animal feed (spent grains)											Roth et al., 2019
PM05.CE02	BA5	Cereals	Barley	PM	Food waste (losses from beer produced)										ADEME, 2016
PM01.CE04	MA1	Cereals	Maize	PM	Maize to starch industry										Courtonne et al. 2015
PM02.CE04	MA2	Cereals	Maize	PM	Starch and glucose										Courtonne et al. 2015
PM03.CE04	MA3	Cereals	Maize	PM	Food waste (from starch industry)										Courtonne et al. 2015
PM04.CE04	MA4	Cereals	Maize	PM	Animal feed (from starch industry)										Courtonne et al. 2015
PM01.CE06	RI1	Cereals	Rice	PM	Milled rice																													FAO, 2003
PM02.CE06	RI2	Cereals	Rice	PM	Food waste (from milling residues)										ADEME, 2016
PM03.CE06	RI3	Cereals	Rice	PM	Animal feed (from milling residues)										ADEME, 2016
PM01.CE08	DW7	Cereals	Durum Wheat	PM	Durum wheat for feed																													Calculated from: FAO (2020)
PM02.CE08	DW8	Cereals	Durum Wheat	PM	Durum wheat for seeds																													Calculated from: FAO (2020)
PM03.CE08	DW1	Cereals	Durum Wheat	PM	Semolina										Courtonne et al. 2015
PM04.CE08	DW2	Cereals	Durum Wheat	PM	Food waste (from semolina residues)										ADEME, 2016
PM05.CE08	DW3	Cereals	Durum Wheat	PM	Animal feed (from semolina residues)										ADEME, 2016
PM06.CE08	DW4	Cereals	Durum Wheat	PM	Waste and by-products (residues from pasta and cous-cous)										ADEME, 2016
PM07.CE08	DW5	Cereals	Durum Wheat	PM	Food waste (residues from pasta and cous-cous)										ADEME, 2016
PM08.CE08	DW6	Cereals	Durum Wheat	PM	By-products (residues from pasta and cous-cous)										ADEME, 2016
PM01.ME01	ME1	Meat	Bovine	PM	Livestock residues CAT1															Laraia et al. 2001
PM02.ME01	ME2	Meat	Bovine	PM	Livestock residues CAT2															Laraia et al. 2001
PM02.ME02	ME2	Meat	Pig	PM	Livestock residues CAT2															Laraia et al. 2001
PM02.ME03	ME2	Meat	Poultry	PM	Livestock residues CAT2															Laraia et al. 2001
PM02.ME04	ME2	Meat	Sheep	PM	Livestock residues CAT2															Laraia et al. 2001
PM03.ME01	ME3	Meat	Bovine	PM	Livestock residues CAT3															Laraia et al. 2001
PM03.ME02	ME3	Meat	Pig	PM	Livestock residues CAT3															Laraia et al. 2001
PM03.ME03	ME3	Meat	Poultry	PM	Livestock residues CAT3															Laraia et al. 2001
PM03.ME04	ME3	Meat	Sheep	PM	Livestock residues CAT3															Laraia et al. 2001
PM04.ME	ME4	Meat		PM	Food waste from CAT1															Ferronato et al. 2020
PM05.ME	ME5	Meat		PM	By-products from CAT1															Ferronato et al. 2020
PM06.ME	ME6	Meat		PM	Food waste from CAT2															Ferronato et al. 2020
PM07.ME	ME7	Meat		PM	By-products from CAT2															Ferronato et al. 2020
PM08.ME	ME8	Meat		PM	Food waste from CAT3															Ferronato et al. 2020
PM09.ME	ME9	Meat		PM	By-products from CAT3															Ferronato et al. 2020
PM10.ME01	ME10	Meat	Bovine	PM	Bone-free meat equivalent (BFM/CW)															Russo et al. 2013
PM10.ME02	ME10	Meat	Pig	PM	Bone-free meat equivalent (BFM/CW)															Russo et al. 2013
PM10.ME03	ME10	Meat	Poultry	PM	Bone-free meat equivalent (BFM/CW)															Russo et al. 2013
PM10.ME04	ME10	Meat	Sheep	PM	Bone-free meat equivalent (BFM/CW)															Russo et al. 2013
PM01.FI	FI1	Fish		PM	Food waste at P&M																													Calculated from: Jackson & Newton (2016) and EUMOFA (2020)
PM02.FI	FI2	Fish		PM	By-products at P&M
PM01.DA	DA1	Dairy		PM	Whey from cheese																													Kemna et al., 2017
PM02.DA	DA2	Dairy		PM	Food waste from whey																													Kemna et al., 2017
PM03.DA	DA3	Dairy		PM	Animal feed from whey (in case at least one of the two data from Apro is missing, no mass balance)																													Calculated from: Caldeira et al., 2019
PM01.EG	EG1	Eggs		PM	Eggs for distribution																													Agra CEAS Consulting, 2008
PM02.EG	EG2	Eggs		PM	Eggs to manufacturing																													Agra CEAS Consulting, 2008
PM03.EG	EG3	Eggs		PM	Water leaving																													Kemna et al., 2017
PM04.EG	EG4	Eggs		PM	Waste and by-products																													Calculated from: Roland (1988) and Rimestad (2017)
PM05.EG	EG5	Eggs		PM	Food waste																													Roland, 1988
PM06.EG	EG6	Eggs		PM	By-products (shell)																														Rimestad, 2017
RDC01.FR12	RDC01	Fruit	Fresh fruit	RDC	Food waste at R&D																												WRAP, 2011
RDC01.FR13	RDC01	Fruit	Processed fruit	RDC	Food waste at R&D																														Beretta et al., 2013
RDC02.FR	RDC02	Fruit	Fresh fruit	RDC	Share household																														Beretta et al., 2013
RDC02.FR	RDC02	Fruit	Processed fruit	RDC	Share household																														Beretta et al., 2013
RDC03.FR	RDC03	Fruit	Fresh fruit	RDC	Share food service																														Beretta et al., 2013
RDC03.FR	RDC03	Fruit	Processed fruit	RDC	Share food service																														Beretta et al., 2013
RDC04.FR12	RDC04	Fruit	Fresh fruit	RDC	Food waste household																													De Laurentiis et al., 2018
RDC04.FR13	RDC04	Fruit	Processed fruit	RDC	Food waste household																												WRAP, 2011
RDC05.FR12	RDC05	Fruit	Fresh fruit	RDC	Food waste food service																														Beretta et al., 2013
RDC05.FR13	RDC05	Fruit	Processed fruit	RDC	Food waste food service																														Beretta et al., 2013
RDC06.FR12	RDC06	Fruit	Fresh fruit	RDC	Edible food waste household																													De Laurentiis et al., 2018
RDC06.FR13	RDC06	Fruit	Processed fruit	RDC	Edible food waste household																												WRAP, 2009
RDC07.FR12	RDC07	Fruit	Fresh fruit	RDC	Edible food waste food service																														Beretta et al., 2013
RDC07.FR13	RDC07	Fruit	Processed fruit	RDC	Edible food waste food service																														Beretta et al., 2013
RDC01.VE06	RDC01	Vegetables	Fresh vegetables	RDC	Food waste at R&D																												WRAP, 2009
RDC01.VE07	RDC01	Vegetables	Processed vegetables	RDC	Food waste at R&D																														Beretta et al., 2013
RDC02.VE	RDC02	Vegetables	Fresh vegetables	RDC	Share household																														Beretta et al., 2013
RDC02.VE	RDC02	Vegetables	Processed vegetables	RDC	Share household																														Beretta et al., 2013
RDC03.VE	RDC03	Vegetables	Fresh vegetables	RDC	Share food service																														Beretta et al., 2013
RDC03.VE	RDC03	Vegetables	Processed vegetables	RDC	Share food service																														Beretta et al., 2013
RDC04.VE06	RDC04	Vegetables	Fresh vegetables	RDC	Food waste household																													De Laurentiis et al., 2018
RDC04.VE07	RDC04	Vegetables	Processed vegetables	RDC	Food waste household																												WRAP, 2009
RDC05.VE06	RDC05	Vegetables	Fresh vegetables	RDC	Food waste food service																														Beretta et al., 2013
RDC05.VE07	RDC05	Vegetables	Processed vegetables	RDC	Food waste food service																														Beretta et al., 2013
RDC06.VE06	RDC06	Vegetables	Fresh vegetables	RDC	Edible food waste household																													De Laurentiis et al., 2018
RDC06.VE07	RDC06	Vegetables	Processed vegetables	RDC	Edible food waste household																												WRAP, 2009
RDC07.VE06	RDC07	Vegetables	Fresh vegetables	RDC	Edible food waste food service																														Beretta et al., 2013
RDC07.VE07	RDC07	Vegetables	Processed vegetables	RDC	Edible food waste food service																														Beretta et al., 2013
RDC01.PO01	RDC01	Potatoes	Fresh potatoes	RDC	Food waste at R&D																														Willersinn et al., 2015
RDC01.PO02	RDC01	Potatoes	Processed potatoes	RDC	Food waste at R&D																														Willersinn et al., 2015
RDC02.PO	RDC02	Potatoes	Fresh potatoes	RDC	Share household																														Beretta et al., 2013
RDC02.PO	RDC02	Potatoes	Processed potatoes	RDC	Share household																														Beretta et al., 2013
RDC03.PO	RDC03	Potatoes	Fresh potatoes	RDC	Share food service																														Beretta et al., 2013
RDC03.PO	RDC03	Potatoes	Processed potatoes	RDC	Share food service																														Beretta et al., 2013
RDC04.PO01	RDC04	Potatoes	Fresh potatoes	RDC	Food waste household																													De Laurentiis et al., 2018
RDC04.PO02	RDC04	Potatoes	Processed potatoes	RDC	Food waste household																												WRAP, 2014
RDC05.PO01	RDC05	Potatoes	Fresh potatoes	RDC	Food waste food service																														Beretta et al., 2013
RDC05.PO02	RDC05	Potatoes	Processed potatoes	RDC	Food waste food service																														Beretta et al., 2013
RDC06.PO01	RDC06	Potatoes	Fresh potatoes	RDC	Edible food waste household																													De Laurentiis et al., 2018
RDC06.PO02	RDC06	Potatoes	Processed potatoes	RDC	Edible food waste household																												WRAP, 2014
RDC07.PO01	RDC07	Potatoes	Fresh potatoes	RDC	Edible food waste food service																														Beretta et al., 2013
RDC07.PO02	RDC07	Potatoes	Processed potatoes	RDC	Edible food waste food service																														Beretta et al., 2013
RDC01.SU	RDC01	Sugarbeets		RDC	Food waste at R&D																														Beretta et al., 2013
RDC02.SU	RDC02	Sugarbeets		RDC	Share household																														Beretta et al., 2013
RDC03.SU	RDC03	Sugarbeets		RDC	Share food service																														Beretta et al., 2013
RDC04.SU	RDC04	Sugarbeets		RDC	Food waste household																														Beretta et al., 2013
RDC05.SU	RDC05	Sugarbeets		RDC	Food waste food service																														Beretta et al., 2013
RDC06.SU	RDC06	Sugarbeets		RDC	Edible food waste household																														Beretta et al., 2013
RDC07.SU	RDC07	Sugarbeets		RDC	Edible food waste food service																														Beretta et al., 2013
RDC01.OC01	RDC01	Oilcrops	Olive Oil	RDC	Food waste at R&D																														Beretta et al., 2013
RDC01.OC02	RDC01	Oilcrops	Rape and Mustard Oil	RDC	Food waste at R&D																														Beretta et al., 2013
RDC01.OC03	RDC01	Oilcrops	Soyabean Oil	RDC	Food waste at R&D																														Beretta et al., 2013
RDC01.OC04	RDC01	Oilcrops	Sunflowerseed Oil	RDC	Food waste at R&D																														Beretta et al., 2013
RDC01.OC05	RDC01	Oilcrops	Cottonseed Oil	RDC	Food waste at R&D																														Beretta et al., 2013
RDC01.OC06	RDC01	Oilcrops	Olives preserved	RDC	Food waste at R&D																														Assumed from Beretta et al., 2013
RDC01.OC07	RDC01	Oilcrops	Palm Oil	RDC	Food waste at R&D																														Beretta et al., 2013
RDC02.OC	RDC02	Oilcrops	Olive Oil	RDC	Share household																														Beretta et al., 2013
RDC02.OC	RDC02	Oilcrops	Rape and Mustard Oil	RDC	Share household																														Beretta et al., 2013
RDC02.OC	RDC02	Oilcrops	Soyabean Oil	RDC	Share household																														Beretta et al., 2013
RDC02.OC	RDC02	Oilcrops	Sunflowerseed Oil	RDC	Share household																														Beretta et al., 2013
RDC02.OC	RDC02	Oilcrops	Cottonseed Oil	RDC	Share household																														Beretta et al., 2013
RDC02.OC	RDC02	Oilcrops	Olives preserved	RDC	Share household																														Beretta et al., 2013
RDC02.OC	RDC02	Oilcrops	Palm Oil	RDC	Share household																														Beretta et al., 2013
RDC03.OC	RDC03	Oilcrops	Olive Oil	RDC	Share food service																														Beretta et al., 2013
RDC03.OC	RDC03	Oilcrops	Rape and Mustard Oil	RDC	Share food service																														Beretta et al., 2013
RDC03.OC	RDC03	Oilcrops	Soyabean Oil	RDC	Share food service																														Beretta et al., 2013
RDC03.OC	RDC03	Oilcrops	Sunflowerseed Oil	RDC	Share food service																														Beretta et al., 2013
RDC03.OC	RDC03	Oilcrops	Cottonseed Oil	RDC	Share food service																														Beretta et al., 2013
RDC03.OC	RDC03	Oilcrops	Olives preserved	RDC	Share food service																														Beretta et al., 2013
RDC03.OC	RDC03	Oilcrops	Palm Oil	RDC	Share food service																														Beretta et al., 2013
RDC04.OC01	RDC04	Oilcrops	Olive Oil	RDC	Food waste household																												WRAP, 2009
RDC04.OC02	RDC04	Oilcrops	Rape and Mustard Oil	RDC	Food waste household																												WRAP, 2009
RDC04.OC03	RDC04	Oilcrops	Soyabean Oil	RDC	Food waste household																												WRAP, 2009
RDC04.OC04	RDC04	Oilcrops	Sunflowerseed Oil	RDC	Food waste household																												WRAP, 2009
RDC04.OC05	RDC04	Oilcrops	Cottonseed Oil	RDC	Food waste household																												WRAP, 2009
RDC04.OC06	RDC04	Oilcrops	Olives preserved	RDC	Food waste household																														Assumed from Beretta et al., 2013
RDC04.OC07	RDC04	Oilcrops	Palm Oil	RDC	Food waste household																												WRAP, 2009
RDC05.OC01	RDC05	Oilcrops	Olive Oil	RDC	Food waste food service																														Beretta et al., 2013
RDC05.OC02	RDC05	Oilcrops	Rape and Mustard Oil	RDC	Food waste food service																														Beretta et al., 2013
RDC05.OC03	RDC05	Oilcrops	Soyabean Oil	RDC	Food waste food service																														Beretta et al., 2013
RDC05.OC04	RDC05	Oilcrops	Sunflowerseed Oil	RDC	Food waste food service																														Beretta et al., 2013
RDC05.OC05	RDC05	Oilcrops	Cottonseed Oil	RDC	Food waste food service																														Beretta et al., 2013
RDC05.OC06	RDC05	Oilcrops	Olives preserved	RDC	Food waste food service																														Assumed from Beretta et al., 2013
RDC05.OC07	RDC05	Oilcrops	Palm Oil	RDC	Food waste food service																														Beretta et al., 2013
RDC06.OC01	RDC06	Oilcrops	Olive Oil	RDC	Edible food waste household																												WRAP, 2009
RDC06.OC02	RDC06	Oilcrops	Rape and Mustard Oil	RDC	Edible food waste household																												WRAP, 2009
RDC06.OC03	RDC06	Oilcrops	Soyabean Oil	RDC	Edible food waste household																												WRAP, 2009
RDC06.OC04	RDC06	Oilcrops	Sunflowerseed Oil	RDC	Edible food waste household																												WRAP, 2009
RDC06.OC05	RDC06	Oilcrops	Cottonseed Oil	RDC	Edible food waste household																												WRAP, 2009
RDC06.OC07	RDC06	Oilcrops	Palm Oil	RDC	Edible food waste household																												WRAP, 2009
RDC07.OC01	RDC07	Oilcrops	Olive Oil	RDC	Edible food waste food service																														Beretta et al., 2013
RDC07.OC02	RDC07	Oilcrops	Rape and Mustard Oil	RDC	Edible food waste food service																														Beretta et al., 2013
RDC07.OC03	RDC07	Oilcrops	Soyabean Oil	RDC	Edible food waste food service																														Beretta et al., 2013
RDC07.OC04	RDC07	Oilcrops	Sunflowerseed Oil	RDC	Edible food waste food service																														Beretta et al., 2013
RDC07.OC05	RDC07	Oilcrops	Cottonseed Oil	RDC	Edible food waste food service																														Beretta et al., 2013
RDC07.OC07	RDC07	Oilcrops	Palm Oil	RDC	Edible food waste food service																														Beretta et al., 2013
RDC01.CE06	RDC01	Cereals	Rice	RDC	Food waste at R&D																														Beretta et al., 2013
RDC01.CE09	RDC01	Cereals	Flour	RDC	Food waste at R&D																														Assumed from Beretta et al., 2013
RDC01.CE10	RDC01	Cereals	Bread	RDC	Food waste at R&D																														Beretta et al., 2013
RDC01.CE11	RDC01	Cereals	Pastry	RDC	Food waste at R&D																														Beretta et al., 2013
RDC01.CE12	RDC01	Cereals	Biscuits	RDC	Food waste at R&D																														Assumed from Beretta et al., 2013
RDC01.CE13	RDC01	Cereals	Pasta	RDC	Food waste at R&D																														Beretta et al., 2013
RDC01.CE14	RDC01	Cereals	Beer	RDC	Food waste at R&D																														Assumed from Beretta et al., 2013
RDC01.CE15	RDC01	Cereals	Breakfast cereals	RDC	Food waste at R&D																														Assumed from Beretta et al., 2013
RDC02.CE06	RDC02	Cereals	Rice	RDC	Share household																														Beretta et al., 2013
RDC02.CE09	RDC02	Cereals	Flour	RDC	Share household																														Beretta et al., 2013
RDC02.CE10	RDC02	Cereals	Bread	RDC	Share household																														Beretta et al., 2013
RDC02.CE11	RDC02	Cereals	Pastry	RDC	Share household																														Beretta et al., 2013
RDC02.CE12	RDC02	Cereals	Biscuits	RDC	Share household																														Beretta et al., 2013
RDC02.CE13	RDC02	Cereals	Pasta	RDC	Share household																														Beretta et al., 2013
RDC02.CE14	RDC02	Cereals	Beer	RDC	Share household																				Broekema and Scholten, 2015
RDC02.CE15	RDC02	Cereals	Breakfast cereals	RDC	Share household																														Beretta et al., 2013
RDC03.CE06	RDC03	Cereals	Rice	RDC	Share food service																														Beretta et al., 2013
RDC03.CE09	RDC03	Cereals	Flour	RDC	Share food service																														Beretta et al., 2013
RDC03.CE10	RDC03	Cereals	Bread	RDC	Share food service																														Beretta et al., 2013
RDC03.CE11	RDC03	Cereals	Pastry	RDC	Share food service																														Beretta et al., 2013
RDC03.CE12	RDC03	Cereals	Biscuits	RDC	Share food service																														Beretta et al., 2013
RDC03.CE13	RDC03	Cereals	Pasta	RDC	Share food service																														Beretta et al., 2013
RDC03.CE14	RDC03	Cereals	Beer	RDC	Share food service																				Broekema and Scholten, 2015
RDC03.CE15	RDC03	Cereals	Breakfast cereals	RDC	Share food service																														Beretta et al., 2013
RDC04.CE06	RDC04	Cereals	Rice	RDC	Food waste household																												WRAP, 2014
RDC04.CE09	RDC04	Cereals	Flour	RDC	Food waste household																												Assumed from WRAP, 2011
RDC04.CE10	RDC04	Cereals	Bread	RDC	Food waste household																												WRAP, 2014
RDC04.CE11	RDC04	Cereals	Pastry	RDC	Food waste household																												WRAP, 2014
RDC04.CE12	RDC04	Cereals	Biscuits	RDC	Food waste household																												WRAP, 2014
RDC04.CE13	RDC04	Cereals	Pasta	RDC	Food waste household																												WRAP, 2014
RDC04.CE14	RDC04	Cereals	Beer	RDC	Food waste household																												WRAP, 2014
RDC04.CE15	RDC04	Cereals	Breakfast cereals	RDC	Food waste household																												WRAP, 2014
RDC05.CE06	RDC05	Cereals	Rice	RDC	Food waste food service																														Beretta et al., 2013
RDC05.CE09	RDC05	Cereals	Flour	RDC	Food waste food service																												Assumed from WRAP, 2011
RDC05.CE10	RDC05	Cereals	Bread	RDC	Food waste food service																														Beretta et al., 2013
RDC05.CE11	RDC05	Cereals	Pastry	RDC	Food waste food service																														Beretta et al., 2013
RDC05.CE12	RDC05	Cereals	Biscuits	RDC	Food waste food service																												Assumed from WRAP, 2014
RDC05.CE13	RDC05	Cereals	Pasta	RDC	Food waste food service																														Beretta et al., 2013
RDC05.CE14	RDC05	Cereals	Beer	RDC	Food waste food service																												Assumed from WRAP, 2014
RDC05.CE15	RDC05	Cereals	Breakfast cereals	RDC	Food waste food service																												Assumed from WRAP, 2014
RDC06.CE06	RDC06	Cereals	Rice	RDC	Edible food waste household																												WRAP, 2014
RDC06.CE09	RDC06	Cereals	Flour	RDC	Edible food waste household																												Assumed from WRAP, 2014
RDC06.CE10	RDC06	Cereals	Bread	RDC	Edible food waste household																												WRAP, 2014
RDC06.CE11	RDC06	Cereals	Pastry	RDC	Edible food waste household																												WRAP, 2014
RDC06.CE12	RDC06	Cereals	Biscuits	RDC	Edible food waste household																												WRAP, 2014
RDC06.CE13	RDC06	Cereals	Pasta	RDC	Edible food waste household																												WRAP, 2014
RDC06.CE14	RDC06	Cereals	Beer	RDC	Edible food waste household																												WRAP, 2014
RDC06.CE15	RDC06	Cereals	Breakfast cereals	RDC	Edible food waste household																												WRAP, 2014
RDC07.CE06	RDC07	Cereals	Rice	RDC	Edible food waste food service																														Beretta et al., 2013
RDC07.CE09	RDC07	Cereals	Flour	RDC	Edible food waste food service																												Assumed from WRAP, 2014
RDC07.CE10	RDC07	Cereals	Bread	RDC	Edible food waste food service																														Beretta et al., 2013
RDC07.CE11	RDC07	Cereals	Pastry	RDC	Edible food waste food service																														Beretta et al., 2013
RDC07.CE12	RDC07	Cereals	Biscuits	RDC	Edible food waste food service																												Assumed from WRAP, 2014
RDC07.CE13	RDC07	Cereals	Pasta	RDC	Edible food waste food service																														Beretta et al., 2013
RDC07.CE14	RDC07	Cereals	Beer	RDC	Edible food waste food service																												Assumed from WRAP, 2014
RDC07.CE15	RDC07	Cereals	Breakfast cereals	RDC	Edible food waste food service																												Assumed from WRAP, 2014
RDC01.ME01	RDC01	Meat	Bovine	RDC	Food waste at R&D																												Mena et al., 2014
RDC01.ME02	RDC01	Meat	Pig	RDC	Food waste at R&D																												Mena et al., 2014
RDC01.ME03	RDC01	Meat	Poultry	RDC	Food waste at R&D																												Mena et al., 2014
RDC01.ME04	RDC01	Meat	Sheep	RDC	Food waste at R&D																												Mena et al., 2014
RDC02.ME	RDC02	Meat	Bovine	RDC	Share household																														Beretta et al., 2013
RDC02.ME	RDC02	Meat	Pig	RDC	Share household																														Beretta et al., 2013
RDC02.ME	RDC02	Meat	Poultry	RDC	Share household																														Beretta et al., 2013
RDC02.ME	RDC02	Meat	Sheep	RDC	Share household																														Beretta et al., 2013
RDC03.ME	RDC03	Meat	Bovine	RDC	Share food service																														Beretta et al., 2013
RDC03.ME	RDC03	Meat	Pig	RDC	Share food service																														Beretta et al., 2013
RDC03.ME	RDC03	Meat	Poultry	RDC	Share food service																														Beretta et al., 2013
RDC03.ME	RDC03	Meat	Sheep	RDC	Share food service																														Beretta et al., 2013
RDC04.ME01	RDC04	Meat	Bovine	RDC	Food waste household																												WRAP, 2014
RDC04.ME02	RDC04	Meat	Pig	RDC	Food waste household																												WRAP, 2014
RDC04.ME03	RDC04	Meat	Poultry	RDC	Food waste household																												WRAP, 2014
RDC04.ME04	RDC04	Meat	Sheep	RDC	Food waste household																												WRAP, 2014
RDC05.ME01	RDC05	Meat	Bovine	RDC	Food waste food service																														Beretta et al., 2013
RDC05.ME02	RDC05	Meat	Pig	RDC	Food waste food service																														Beretta et al., 2013
RDC05.ME03	RDC05	Meat	Poultry	RDC	Food waste food service																														Beretta et al., 2013
RDC05.ME04	RDC05	Meat	Sheep	RDC	Food waste food service																														Beretta et al., 2013
RDC06.ME01	RDC06	Meat	Bovine	RDC	Edible food waste household																												WRAP, 2014
RDC06.ME02	RDC06	Meat	Pig	RDC	Edible food waste household																												WRAP, 2014
RDC06.ME03	RDC06	Meat	Poultry	RDC	Edible food waste household																												WRAP, 2014
RDC06.ME04	RDC06	Meat	Sheep	RDC	Edible food waste household																												WRAP, 2014
RDC07.ME01	RDC07	Meat	Bovine	RDC	Edible food waste food service																														Beretta et al., 2013
RDC07.ME02	RDC07	Meat	Pig	RDC	Edible food waste food service																														Beretta et al., 2013
RDC07.ME03	RDC07	Meat	Poultry	RDC	Edible food waste food service																														Beretta et al., 2013
RDC07.ME04	RDC07	Meat	Sheep	RDC	Edible food waste food service																														Beretta et al., 2013
RDC01.FI	RDC01	Fish		RDC	Food waste at R&D																														Beretta et al., 2013
RDC02.FI	RDC02	Fish		RDC	Share household										EUMOFA, 2018	EUMOFA, 2018			assumed from: EUMOFA, 2018	EUMOFA, 2018											EUMOFA, 2018		EUMOFA, 2018
RDC03.FI	RDC03	Fish		RDC	Share food service										EUMOFA, 2018	EUMOFA, 2018			assumed from: EUMOFA, 2018	EUMOFA, 2018											EUMOFA, 2018		EUMOFA, 2018
RDC04.FI	RDC04	Fish		RDC	Food waste household																												WRAP, 2014
RDC05.FI	RDC05	Fish		RDC	Food waste food service																														Beretta et al., 2013
RDC06.FI	RDC06	Fish		RDC	Edible food waste household																												WRAP, 2014
RDC07.FI	RDC07	Fish		RDC	Edible food waste food service																														Beretta et al., 2013
RDC01.DA01	RDC01	Dairy	Milk	RDC	Food waste at R&D																														Beretta et al., 2013
RDC01.DA02	RDC01	Dairy	Cheese	RDC	Food waste at R&D																														Beretta et al., 2013
RDC01.DA03	RDC01	Dairy	Yoghurt	RDC	Food waste at R&D																														Assumed from Beretta et al., 2013
RDC01.DA04	RDC01	Dairy	Butter	RDC	Food waste at R&D																														Beretta et al., 2013
RDC01.DA05	RDC01	Dairy	Other dairy products	RDC	Food waste at R&D																														Average of other dairy products
RDC02.DA	RDC02	Dairy	Milk	RDC	Share household																														Beretta et al., 2013
RDC02.DA	RDC02	Dairy	Cheese	RDC	Share household																														Beretta et al., 2013
RDC02.DA	RDC02	Dairy	Yoghurt	RDC	Share household																														Beretta et al., 2013
RDC02.DA	RDC02	Dairy	Butter	RDC	Share household																														Beretta et al., 2013
RDC02.DA	RDC02	Dairy	Other dairy products	RDC	Share household																														Beretta et al., 2013
RDC03.DA	RDC03	Dairy	Milk	RDC	Share food service																														Beretta et al., 2013
RDC03.DA	RDC03	Dairy	Cheese	RDC	Share food service																														Beretta et al., 2013
RDC03.DA	RDC03	Dairy	Yoghurt	RDC	Share food service																														Beretta et al., 2013
RDC03.DA	RDC03	Dairy	Butter	RDC	Share food service																														Beretta et al., 2013
RDC03.DA	RDC03	Dairy	Other dairy products	RDC	Share food service																														Beretta et al., 2013
RDC04.DA01	RDC04	Dairy	Milk	RDC	Food waste household																												WRAP, 2014
RDC04.DA02	RDC04	Dairy	Cheese	RDC	Food waste household																												WRAP, 2014
RDC04.DA03	RDC04	Dairy	Yoghurt	RDC	Food waste household																												WRAP, 2014
RDC04.DA04	RDC04	Dairy	Butter	RDC	Food waste household																														Beretta et al., 2013
RDC04.DA05	RDC04	Dairy	Other dairy products	RDC	Food waste household																														Average of other dairy products
RDC05.DA01	RDC05	Dairy	Milk	RDC	Food waste food service																														Beretta et al., 2013
RDC05.DA02	RDC05	Dairy	Cheese	RDC	Food waste food service																														Beretta et al., 2013
RDC05.DA03	RDC05	Dairy	Yoghurt	RDC	Food waste food service																														Assumed from Beretta et al., 2013
RDC05.DA04	RDC05	Dairy	Butter	RDC	Food waste food service																														Beretta et al., 2013
RDC05.DA05	RDC05	Dairy	Other dairy products	RDC	Food waste food service																														Average of other dairy products
RDC06.DA01	RDC06	Dairy	Milk	RDC	Edible food waste household																												WRAP, 2014
RDC06.DA02	RDC06	Dairy	Cheese	RDC	Edible food waste household																												WRAP, 2014
RDC06.DA03	RDC06	Dairy	Yoghurt	RDC	Edible food waste household																												WRAP, 2014
RDC06.DA04	RDC06	Dairy	Butter	RDC	Edible food waste household																														Beretta et al., 2013
RDC06.DA05	RDC06	Dairy	Other dairy products	RDC	Edible food waste household																														Average of other dairy products
RDC07.DA01	RDC07	Dairy	Milk	RDC	Edible food waste food service																														Beretta et al., 2013
RDC07.DA02	RDC07	Dairy	Cheese	RDC	Edible food waste food service																														Beretta et al., 2013
RDC07.DA03	RDC07	Dairy	Yoghurt	RDC	Edible food waste food service																														Assumed from Beretta et al., 2013
RDC07.DA04	RDC07	Dairy	Butter	RDC	Edible food waste food service																														Beretta et al., 2013
RDC07.DA05	RDC07	Dairy	Other dairy products	RDC	Edible food waste food service																														Average of other dairy products
RDC01.EG	RDC01	Eggs		RDC	Food waste at R&D																														Beretta et al., 2013
RDC02.EG	RDC02	Eggs		RDC	Share household																														Beretta et al., 2013
RDC03.EG	RDC03	Eggs		RDC	Share food service																														Beretta et al., 2013
RDC04.EG	RDC04	Eggs		RDC	Food waste household																												WRAP, 2014
RDC05.EG	RDC05	Eggs		RDC	Food waste food service																														Beretta et al., 2013
RDC06.EG	RDC06	Eggs		RDC	Edible food waste household																												WRAP, 2014
RDC07.EG	RDC07	Eggs		RDC	Edible food waste food service																														Beretta et al., 2013

## Sheet: Reference list
ADEME. (2016). Pertes et gaspillages alimentaires: l’etat des lieux et leur gestion par etapes de la chaine alimentaire. Available at: https://www.ademe.fr/sites/default/files/assets/documents/pertes-et-gaspillages-alimentaires-201605-rapport.pdf
Agra CEAS Consulting. (2008). The EU egg production sector, Final report for Euro Group.
Beretta, C., Stoessel, F., Baier, U., & Hellweg, S. (2013). Quantifying food losses and the potential for reduction in Switzerland. Waste Management, 33(3), 764–773. https://doi.org/10.1016/j.wasman.2012.11.007
Broekema & Scholten (2015). PEF screening report of beer in the context of the EU Product Environmental Footprint Category Rules (PEFCR) Pilots.
Caldeira, C., De Laurentiis, V., Corrado, S., van Holsteijn, F., & Sala, S. (2019). Quantification of food waste per product group along the food supply chain in the European Union: a mass flow analysis. Resources, Conservation and Recycling, 149, 479–488. https://doi.org/10.1016/j.resconrec.2019.06.011
Consejería de Agricultura y Pesca. (2015). Evaluación de la producción y usos de los subproductos de las agroindustrias del olivar en Andalucía.
Courtonne, J. Y., Alapetite, J., Longaretti, P. Y., Dupré, D., & Prados, E. (2015). Downscaling material flow analysis: The case of the cereal supply chain in France. Ecological Economics. https://doi.org/10.1016/j.ecolecon.2015.07.007
De Laurentiis, V., Corrado, S., & Sala, S. (2018). Quantifying household waste of fresh fruit and vegetables in the EU. Waste Management, 77, 238–251. https://doi.org/10.1016/J.WASMAN.2018.04.001
EUMOFA. (2018). The EU Fish Market. The EU Fish Market. https://doi.org/10.2771/442971
EUMOFA. (2020). European Market Observatory for Fisheries and Aquaculture Products. Retrieved from https://www.eumofa.eu/web/eumofa
EUPPA. (2020). Email communication with JRC.
FAO. (2003). Technical conversion factors for agricultural commodities. Food and Agriculture Organization of the United Nations.
FAO. (2020). Food and Agriculture Organization of the United Nations (FAO). FAOstat – Food and Agriculture Data. Retrieved from www.fao.org/faostat/en/#home
Ferronato, G., Corrado, S., De Laurentiis, V., & Sala, S. (2020). Holistic assessment of the meat production and consumption system: material flow analysis and assessment of environmental impacts of the Italian supply chain. Submitted.
Franke, U., Hartikainen, H., Mogensen, L. and Svanes, E., 2016. Food losses and waste in primary production: Data collection in the Nordic countries. Nordic Council of Ministers.
Freshfel Europe. (2019). Freshfel Fruit and Vegetable Production, Trade, Supply & Consumption Monitor in the EU-28. Brussels: Freshfel Europe.
GLEAM-I (2020). Global Livestock Environmental Assessment Model – interactive. Retrieved from: http://gleami.org/
Hartikainen, H., Mogensen, L., Svanes, E., & Franke, U. (2018). Food waste quantification in primary production – The Nordic countries as a case study. Waste Management, 71. https://doi.org/10.1016/j.wasman.2017.10.026
Jackson, A., & Newton, R. (2016). Project To Model The Use of Fisheries By-Products in The Production of Marine Ingredients, with Special Reference The Omega 3 Fatty Acids EPA and DHA. In INSTITUTE OF AQUACULTURE, UNIVERSITY OF STIRLING AND IFFO, THE MARINE INGREDIENTS ORGANISATION.
Kemna, R., van Holsteijn, F., Lee, P., & Sims, E. (2017). Optimal food storage conditions in refrigeration appliances. Preparatory/review study on Commission Regulation (EC) No. 643/2009.
Laraia, R., Riva, G., & Squitieri, G. (2001). I rifiuti del comparto agroalimentare. Studio Di Settore. Rapporto ANPA, 148.
Mena, C., Terry, L.A., Williams, A. and Ellram, L., 2014. Causes of waste across multi-tier supply networks: Cases in the UK food sector. International Journal of Production Economics, 152, pp.144-158.
Rimestad, A. H., Løken, E. B., & Nordbotten, A. (2017). The Norwegian food composition table and the database for nutrient calculations at the Institute for Nutrition Research (Vol. 10). http://www.matportalen.no/verktoy/the_norwegian_food_composition_table/
Roland, D. A. (1988). Research Note: Egg Shell Problems: Estimates of Incidence and Economic Impact. Poultry Science, 67(12). https://doi.org/10.3382/ps.0671801
Roth, M., Jekle, M., & Becker, T. (2019). Opportunities for upcycling cereal byproducts with special focus on Distiller’s grains. In Trends in Food Science and Technology (Vol. 91, pp. 282–293). Elsevier Ltd. https://doi.org/10.1016/j.tifs.2019.07.041
Russo, V., De Angelis, A., & Danieli, P. P. (2013). Consumo reale di carne e di pesce in Italia. Dal consumo apparente al consumo reale con il metodo della Detrazione Preventiva delle Perdite.
Transport and Environment. (2017). 10 Things You Didn’t Know About EU Biofuels. October 2017, 1–13. Available at: https://www.transportenvironment.org/publications/reality-check-10-things-you-didn%E2%80%99t-know-about-eu-biofuels-policy (Accessed December 2020)
Willersinn, C., Mack, G., Mouron, P., Keiser, A. and Siegrist, M. (2015). Quantity and quality of food losses along the Swiss potato supply chain: Stepwise investigation and the influence of quality standards on losses. Waste management, 46, pp.120-132.
WRAP (2009). Household food and drink waste in the UK. Report prepared by WRAP. Banbury, UK: WRAP.
WRAP (2011). Resource maps fruit and vegetables (RSC-008), The Waste and Resources Action Programme, UK.
WRAP (2014). Household Food and Drink Waste: a Product Focus The Waste and Resources Action Programme, UK.
