# Supplementary material for: Grown and thrown: Exploring approaches to estimate food waste in EU countries
Source: Resour Conserv Recycl. 2021 May;168:105426. doi: 10.1016/j.resconrec.2021.105426 (PMC7962091; doi:10.1016/j.resconrec.2021.105426)
Supplement: Supplementary file 3 [file mmc3.xlsx]

## Sheet: Description
Sheet name	Table name	Table description
FAO CBS crop	Table A2.1	Crop items (and relative codes) extracted from Commodity Balance Sheets (CBS) - up to 2013 - and new Food Balance Sheets (FBS) - 2014 to 2017. The "FINAL NAME" is the one assigned by JRC in the R code to ensure harmonisation with other sources (e.g. FAO trade).
FAO CBS animal	Table A2.2	Animal items (and relative codes) extracted from Commodity Balance Sheets (CBS) - up to 2013 - and new Food Balance Sheets (FBS) - 2014 to 2017. The "FINAL NAME" is the one assigned by JRC in the R code to ensure harmonisation with other sources (e.g. FAO trade).
FAO trade	Table A2.3	Items (and relative codes) extracted from FAO trade. When the "FINAL NAME" is assigned to more than one item, items should be aggregated.
FAO livestock primary	Table A2.4	Items (and relative codes) extracted from FAO livestock primary database. When the "FINAL NAME" is assigned to more than one item, items should be aggregated.
PRODCOM	Table A2.5	Items (and relative codes) extracted from Prodcom database. When the "FINAL NAME" is assigned to more than one item, items should be aggregated.
APRO_cpsh	Table A2.6	Items (and relative codes) extracted from APRO CROP database.
APRO_mk	Table A2.7	Items (and relative codes) extracted from APRO MILK database.
COMEXT	Table A2.8	Items (and relative codes) extracted from COMEXT database. When the "FINAL NAME" is assigned to more than one item, items should be aggregated.
EUMOFA	Table A2.9	Items (and relative codes) extracted from EUMOFA database.
FAO CBS + trade	Table A2.10	Equivalence between item codes in FAO CBS and FAO trade. Items are paired by assigning the same "FINAL NAME".
PRODCOM + FAO trade	Table A2.11	Equivalence between item codes in Prodcom and FAO trade. Items are paired by assigning the same "FINAL NAME".
Countries	Table A2.12	Member States nomenclature and codes in the different sources used by the model. Blank cells indicate that the name used corresponds with the "final name" and no mapping is needed.
Food categories		Food supply chain stages
Fruit		PP	Primary Production
Vegetables		P&M	Processing and Manufacturing
Potatoes		R&D	Retail and Distribution			(modelling by means of coefficients and mass balance, no new data sources)
Sugarbeets		C	Consumption - household and food service			(modelling by means of coefficients and mass balance, no new data sources)
Oilcrops
Cereals
Meat
Fish
Dairy
Eggs

## Sheet: FAO CBS crop
							Element used in the model
	FOOD CATEGORY	FINAL NAME IN R	FSC STAGE	FAO CBS ITEM CODE	FAO CBS ITEM NAME	COMMENTS	Production	Stock variation	Domestic supply quantity	Feed	Seed	Other uses
	Cereals	Barley	PP	2513	Barley and products		X	X	X	X	X	X
	Cereals	Cereals, Other	PP	2520	Cereals, Other		X	X	X	X	X	X
	Cereals	Maize	PP	2514	Maize and products		X	X	X	X	X	X
	Cereals	Rice paddy equivalent	PP	2805	Rice (Milled Equivalent)	Used to derive "Rice (Paddy Equivalent)" when missing (FAO new balance sheets)	X	X	X	X	X	X
	Cereals	Rice paddy equivalent	PP	2804	Rice (Paddy Equivalent)		X	X	X	X	X	X
	Cereals	Wheat	PP	2511	Wheat and products		X	X	X	X	X	X
	Cereals	Oats	PP	2516	Oats		X	X	X	X	X	X
	Cereals	Rye	PP	2515	Rye and products		X	X	X	X	X	X
	Fruits	Apples	PP	2617	Apples and products		X	X	X	X		X
	Fruits	Bananas	PP	2615	Bananas		X	X	X	X		X
	Fruits	Citrus, Other	PP	2614	Citrus, Other		X	X	X	X		X
	Fruits	Dates	PP	2619	Dates		X	X	X	X		X
	Fruits	Fruits, Other	PP	2625	Fruits, Other		X	X	X	X		X
	Fruits	Grapes	PP	2620	Grapes and products (excl wine)		X	X	X	X		X
	Fruits	Oranges	PP	2611	Oranges, Mandarines		X	X	X	X		X
	Fruits	Pineapples	PP	2618	Pineapples and products		X	X	X	X		X
	Fruits	Grapefruit and products	PP	2613	Grapefruit and products		X	X	X	X		X
	Fruits	Lemons and lime	PP	2612	Lemons, Limes and products		X	X	X	X		X
	Fruits	Plantains	PP	2616	Plantains		X	X	X	X		X
	Fruits	Wine	P&M	2655	Wine		X	X	X	X		X
	Oilcrops	Cottonseed	PP	2559	Cottonseed		X	X	X	X	X	X
	Oilcrops	Olives	PP	2563	Olives (including preserved)		X	X	X	X	X	X
	Oilcrops	Sunflower seed	PP	2557	Sunflower seed		X	X	X	X	X	X
	Oilcrops	Rapeseed	PP	2558	Rape and Mustardseed		X	X	X	X	X	X
	Oilcrops	Soybeans	PP	2555	Soyabeans		X	X	X	X	X	X
	Oilcrops	Cottonseed Oil	P&M	2575	Cottonseed Oil		X	X	X	X	X	X
	Oilcrops	Olive Oil	P&M	2580	Olive Oil		X	X	X	X	X	X
	Oilcrops	Palm Oil	P&M	2577	Palm Oil		X	X	X	X	X	X
	Oilcrops	Rape and Mustard Oil	P&M	2574	Rape and Mustard Oil		X	X	X	X	X	X
	Oilcrops	Soyabean Oil	P&M	2571	Soyabean Oil		X	X	X	X	X	X
	Oilcrops	Sunflowerseed Oil	P&M	2573	Sunflowerseed Oil		X	X	X	X	X	X
	Potatoes	Potatoes	PP	2531	Potatoes and products		X	X	X	X	X	X
	Potatoes	Sweet potatoes	PP	2533	Sweet potatoes		X	X	X	X
	Sugarbeets	Sugar beet	PP	2537	Sugar beet		X	X	X	X		X
	Sugarbeets	Sugar (Raw Equivalent)	P&M	2542	Sugar (Raw Equivalent)	Used to derive "Sugar, Refined Equiv" when missing (FAO new balance sheets)	X	X	X	X		X
	Sugarbeets	Sugar refined	P&M	2818	Sugar, Refined Equiv		X	X	X	X		X
	Vegetables	Pulses, other	PP	2549	Pulses, Other and products		X	X	X	X	X	X
	Vegetables	Tomatoes	PP	2601	Tomatoes and products		X	X	X	X	X	X
	Vegetables	Vegetables, Other	PP	2605	Vegetables, Other		X	X	X	X	X	X
	Vegetables	Beans	PP	2546	Beans		X	X	X	X	X	X
	Vegetables	Onions	PP	2602	Onions		X	X	X	X	X	X
	Vegetables	Peas	PP	2547	Peas		X	X	X	X	X	X

## Sheet: FAO CBS animal
							Element used in the model
	JRC FOOD CATEGORY	FINAL NAME IN R	FSC STAGE	FAO CBS ITEM CODE	FAO CBS ITEM NAME	COMMENTS	Production	Stock variation	Import	Export	Domestic supply quantity	Feed	Seed	Other uses
	Eggs	Eggs	PP	2744	Eggs		X	X			X	X	X	X
	Eggs	Eggs	PP	2949	Eggs		X	X			X	X	X	X
	Fish	Freshwater Fish	PP	2761	Freshwater Fish	Trade of fish from CSB (at primary production)	X	X	X	X	X	X		X
	Fish	Cephalopods	PP	2766	Cephalopods	Trade of fish from CSB (at primary production)	X	X	X	X	X	X		X
	Fish	Crustaceans	PP	2765	Crustaceans	Trade of fish from CSB (at primary production)	X	X	X	X	X	X		X
	Fish	Demersal Fish	PP	2762	Demersal Fish	Trade of fish from CSB (at primary production)	X	X	X	X	X	X		X
	Fish	Marine Fish, Other	PP	2764	Marine Fish, Other	Trade of fish from CSB (at primary production)	X	X	X	X	X	X		X
	Fish	Molluscs, Other	PP	2767	Molluscs, Other	Trade of fish from CSB (at primary production)	X	X	X	X	X	X		X
	Fish	Pelagic Fish	PP	2763	Pelagic Fish	Trade of fish from CSB (at primary production)	X	X	X	X	X	X		X
	Meat	Bovine	P&M	2731	Bovine Meat		X	X			X			X
	Meat	Animal fat	P&M	2737	Fats, Animals, Raw		X	X			X			X
	Meat	Meat, Other	P&M	2735	Meat, Other		X	X			X			X
	Meat	Offals, Edible	P&M	2736	Offals, Edible		X	X			X			X
	Meat	Poultry	P&M	2734	Poultry Meat		X	X			X			X
	Meat	Pig	P&M	2733	Pigmeat		X	X			X			X
	Milk	Milk, Whole	PP	2738	Milk, Whole		X	X			X	X		X

## Sheet: FAO Trade
						Elements used in the model
	JRC FOOD CATEGORY	FINAL NAME IN R	FSC STAGE	FAO TRADE ITEM CODE	FAO TRADE ITEM NAME	Import	Export
	Cereals	Barley	PP	44	Barley	X	X
	Cereals	Maize	PP	56	Maize	X	X
	Cereals	Oats	PP	75	Oats	X	X
	Cereals	Rice paddy equivalent	PP	30	Rice - total (Rice milled equivalent)	X	X
	Cereals	Rye	PP	71	Rye	X	X
	Eggs	Eggs	PP	1062	Eggs, hen, in shell	X	X
	Fruits	Fruits, Other	PP	526	Apricots	X	X
				572	Avocados	X	X
				531	Cherries	X	X
				530	Cherries, sour	X	X
				569	Figs	X	X
				619	Fruit, fresh nes	X	X
				592	Kiwi fruit	X	X
				571	Mangoes, mangosteens, guavas	X	X
				600	Papayas	X	X
				534	Peaches and nectarines	X	X
				521	Pears	X	X
				536	Plums and sloes	X	X
				523	Quinces	X	X
				544	Strawberries	X	X
				552	Blueberries	X	X
				554	Cranberries	X	X
				550	Currants	X	X
				603	Fruit, tropical fresh nes	X	X
				549	Gooseberries	X	X
	Fruits	Apples	PP	515	Apples	X	X
	Fruits	Bananas	PP	486	Bananas	X	X
	Fruits	Dates	PP	577	Dates	X	X
	Fruits	Grapefruit and products	PP	507	Grapefruit (inc. pomelos)	X	X
	Fruits	Grapes	PP	560	Grapes	X	X
	Fruits	Lemons and limes	PP	497	Lemons and limes	X	X
	Fruits	Oranges	PP	490	Oranges	X	X
	Fruits	Pineapples	PP	574	Pineapples	X	X
	Fruits	Plantains	PP	489	Plantains and others	X	X
	Fruits	Citrus, Other	PP	495	Tangerines, mandarins, clementines, satsumas	X	X
	Fruits	Citrus juice	P&M	514	Juice, citrus, concentrated	X	X
				513	Juice, citrus, single strength	X	X
				492	Juice, orange, concentrated	X	X
				491	Juice, orange, single strength	X	X
				499	Juice, lemon, concentrated	X	X
	Fruits	Dried fruits, other	P&M	527	Apricots, dry	X	X
				250	Coconuts, desiccated	X	X
				570	Figs dried	X	X
				620	Fruit, dried nes	X	X
				537	Plums dried (prunes)	X	X
	Fruits	Other juice	P&M	622	Juice, fruit nes	X	X
	Fruits	Juice, grape	P&M	562	Juice, grape	X	X
	Fruits	Grapefruit juice	P&M	509	Juice, grapefruit	X	X
	Fruits	Pineapple juice	P&M	576	Juice, pineapple	X	X
	Fruits	Wine	P&M	564	Wine	X	X
	Meat	Animal fat	P&M	1904	Animal fats	X	X
				1976	Animal Oil+Fat+Grs	X	X
	Meat	Bovine	P&M	867	Meat, cattle	X	X
				870	Meat, cattle, boneless (beef & veal)	X	X
	Meat	Meat, Other	P&M	1069	Meat, duck	X	X
				1163	Meat, game	X	X
				1017	Meat, goat	X	X
				1073	Meat, goose and guinea fowl	X	X
				1166	Meat, nes	X	X
				1141	Meat, rabbit	X	X
				977	Meat, sheep	X	X
				1080	Meat, turkey	X	X
				1097	Meat, horse	X	X
	Meat	Offals, Edible	P&M	868	Offals, edible, cattle	X	X
				1059	Offals, liver chicken	X	X
				1036	Offals, pigs, edible	X	X
				978	Offals, sheep,edible	X	X
				1075	Offals, liver duck	X	X
	Meat	Pig	P&M	1035	Meat, pig	X	X
				1038	Meat, pork	X	X
	Meat	Poultry	P&M	1058	Meat, chicken	X	X
	Milk	Milk, Whole	PP	888	Milk, skimmed cow	X	X
				882	Milk, whole fresh cow	X	X
	Oilcrops	Cottonseed	PP	329	Cottonseed	X	X
	Oilcrops	Olives	PP	260	Olives	X	X
	Oilcrops	Rapeseed	PP	270	Rapeseed	X	X
	Oilcrops	Soybeans	PP	236	Soybeans	X	X
	Oilcrops	Sunflower seed	PP	267	Sunflower seed	X	X
	Oilcrops	Olives preserved	P&M	262	Olives preserved	X	X
	Oilcrops	Cottonseed Oil	P&M	331	Oil, cottonseed	X	X
	Oilcrops	Olive Oil	P&M	261	Oil, olive, virgin	X	X
	Oilcrops	Palm Oil	P&M	257	Oil, palm	X	X
	Oilcrops	Rape and Mustard Oil	P&M	271	Oil, rapeseed	X	X
	Oilcrops	Soyabean Oil	P&M	237	Oil, soybean	X	X
	Oilcrops	Sunflowerseed Oil	P&M	268	Oil, sunflower	X	X
	Potatoes	Potatoes	PP	116	Potatoes	X	X
	Potatoes	Sweet potatoes	PP	122	Sweet potatoes	X	X
	Sugarbeets	Sugar beet	PP	157	Sugar beet	X	X
	Sugarbeets	Sugar Raw Centrifugal	P&M	162	Sugar Raw Centrifugal	X	X
	Sugarbeets	Sugar refined	P&M	164	Sugar refined	X	X
	Vegetables	Pulses, other	PP	181	Broad beans, horse beans, dry	X	X
				191	Chick peas	X	X
				201	Lentils	X	X
	Vegetables	Beans	PP	176	Beans, dry	X	X
	Vegetables	Peas	PP	187	Peas, dry	X	X
	Vegetables	Vegetables, Other	PP	366	Artichokes	X	X
				367	Asparagus	X	X
				414	Beans, green	X	X
				358	Cabbages and other brassicas	X	X
				426	Carrots and turnips	X	X
				393	Cauliflowers and broccoli	X	X
				401	Chillies and peppers, green	X	X
				397	Cucumbers and gherkins	X	X
				399	Eggplants (aubergines)	X	X
				406	Garlic	X	X
				407	Leeks, other alliaceous vegetables	X	X
				372	Lettuce and chicory	X	X
				446	Maize, green	X	X
				568	Melons, other (inc.cantaloupes)	X	X
				449	Mushrooms and truffles	X	X
				402	Onions, shallots, green	X	X
				417	Peas, green	X	X
				394	Pumpkins, squash and gourds	X	X
				149	Roots and tubers, nes	X	X
				373	Spinach	X	X
				463	Vegetables, fresh nes	X	X
				567	Watermelons	X	X
	Vegetables	Onions	PP	403	Onions, dry	X	X
	Vegetables	Tomatoes	PP	388	Tomatoes	X	X
	Vegetables	Preserved mushrooms	P&M	451	Mushrooms, canned	X	X
	Vegetables	Canned tomatoes	P&M	392	Tomatoes, peeled	X	X

## Sheet: FAO livestock primary
						Elements used in the model
	JRC FOOD CATEGORY	FINAL NAME IN R	FSC STAGE	FAO CODE	FAO NAME	Number heads
	Meat	Bovine	PP	867	Meat, cattle	X
				947	Meat, buffalo	X
	Meat	Poultry	PP	1058	Meat, chicken	X
				1080	Meat, turkey	X
				1069	Meat, duck	X
				1073	Meat, goose and guinea fowl	X
	Meat	Pig	PP	1035	Meat, pig	X
	Meat	Sheep	PP	977	Meat, sheep	X

## Sheet: PRODCOM
						Elements used in the model
	FOOD CATEGORY	FINAL NAME IN R	FSC STAGE	PRCCODE	PRCCODE_LABEL	Production	Import	Export
	Cereals	Rice	P&M	10611100	Husked (brown) rice	X	X	X
				10611230	Semi-milled or wholly milled (bleached) rice, whether or not polished or glazed	X	X	X
				10611250	Broken rice	X	X	X
	Cereals	Flour	P&M	10612100	Wheat or meslin flour	X	X	X
				10612200	Cereal flours (excluding wheat or meslin)	X	X	X
	Cereals	Breakfast cereals	P&M	10613351	Muesli type preparations based on unroasted cereal flakes	X	X	X
				10613353	Other prepared foods obtained by the swelling or roasting of cereals	X	X	X
	Cereals	Bread	P&M	10711100	Fresh bread containing by weight in the dry matter state <= 5 % of sugars and <= 5 % of fat (excluding with added honey; eggs; cheese or fruit)	X	X	X
	Cereals	Pastry	P&M	10711200	Cake and pastry products; other bakers¿ wares with added sweetening matter	X	X	X
	Cereals	Biscuits	P&M	10721130	Crispbread	X	X	X
				10721150	Rusks, toasted bread and similar toasted products	X	X	X
				10721230	Gingerbread and the like	X	X	X
				10721253	Sweet biscuits; waffles and wafers completely or partially coated or covered with chocolate or other preparations containing cocoa	X	X	X
				10721255	Sweet biscuits (including sandwich biscuits; excluding those completely or partially coated or covered with chocolate or other preparations containing cocoa)	X	X	X
				10721257	Waffles and wafers with a water content > 10 % by weight of the finished product (excluding ice cream cornets, sandwiched waffles, other similar products)	X	X	X
				10721259	Waffles and wafers (including salted) (excluding those completely or partially coated or covered with chocolate or other preparations containing cocoa)	X	X	X
				10721910	Matzos	X	X	X
				10721940	Biscuits (excluding those completely or partially coated or covered with chocolate or other preparations containing cocoa, sweet biscuits, waffles and wafers)	X	X	X
	Cereals	Pastry	P&M	10721950	Savoury or salted extruded or expanded products	X	X	X
				10721990	Bakers¿ wares, no added sweetening (including crepes, pancakes, quiche, pizza; excluding sandwiches, crispbread, waffles, wafers, rusks, toasted, savoury or salted extruded/expanded products)	X	X	X
	Cereals	Pasta	P&M	10731130	Uncooked pasta, containing eggs (excluding stuffed or otherwise prepared)	X	X	X
				10731150	Uncooked pasta (excluding containing eggs, stuffed or otherwise prepared)	X	X	X
				10731200	Couscous	X	X	X
	Cereals	Beer	P&M	11051000	Beer made from malt (excluding non-alcoholic beer, beer containing <= 0,5 % by volume of alcohol, alcohol duty)	X	X	X
	Dairy	Milk and cream of a fat content by weight of <= 1 %, not concentrated nor containing added sugar or other sweetening matter, in immediate packings of a net content <= 2 l	P&M	10511133	Milk and cream of a fat content by weight of <= 1 %, not concentrated nor containing added sugar or other sweetening matter, in immediate packings of a net content <= 2 l	X	X	X
	Dairy	Milk and cream of a fat content by weight of <= 1 %, not concentrated nor containing added sugar or other sweetening matter, in immediate packings of a net content > 2 l	P&M	10511137	Milk and cream of a fat content by weight of <= 1 %, not concentrated nor containing added sugar or other sweetening matter, in immediate packings of a net content > 2 l	X	X	X
	Dairy	Milk and cream of a fat content by weight of > 1 % but <= 6 %, not concentrated nor containing added sugar or other sweetening matter, in immediate packings of a net content <= 2 l	P&M	10511142	Milk and cream of a fat content by weight of > 1 % but <= 6 %, not concentrated nor containing added sugar or other sweetening matter, in immediate packings of a net content <= 2 l	X	X	X
	Dairy	Milk and cream of a fat content by weight of > 1 % but <= 6 %, not concentrated nor containing added sugar or other sweetening matter, in immediate packings of a net content > 2 l	P&M	10511148	Milk and cream of a fat content by weight of > 1 % but <= 6 %, not concentrated nor containing added sugar or other sweetening matter, in immediate packings of a net content > 2 l	X	X	X
	Dairy	Milk and cream of a fat content by weight of > 6 % but <= 21 %, not concentrated nor containing added sugar or other sweetening matter, in immediate packings of <= 2 l	P&M	10511210	Milk and cream of a fat content by weight of > 6 % but <= 21 %, not concentrated nor containing added sugar or other sweetening matter, in immediate packings of <= 2 l	X	X	X
	Dairy	Milk and cream of a fat content by weight of > 6 % but <= 21 %, not concentrated nor containing added sugar or other sweetening matter, in immediate packings of > 2 l	P&M	10511220	Milk and cream of a fat content by weight of > 6 % but <= 21 %, not concentrated nor containing added sugar or other sweetening matter, in immediate packings of > 2 l	X	X	X
	Dairy	Milk and cream of a fat content by weight of > 21 %, not concentrated nor containing added sugar or other sweetening matter, in immediate packings of <= 2 l	P&M	10511230	Milk and cream of a fat content by weight of > 21 %, not concentrated nor containing added sugar or other sweetening matter, in immediate packings of <= 2 l	X	X	X
	Dairy	Milk and cream of a fat content by weight of > 21 %, not concentrated nor containing added sugar or other sweetening matter, in immediate packings of > 2 l	P&M	10511240	Milk and cream of a fat content by weight of > 21 %, not concentrated nor containing added sugar or other sweetening matter, in immediate packings of > 2 l	X	X	X
	Dairy	Skimmed milk powder (milk and cream in solid forms, of a fat content by weight of <= 1,5 %), in immediate packings of <= 2,5 kg	P&M	10512130	Skimmed milk powder (milk and cream in solid forms, of a fat content by weight of <= 1,5 %), in immediate packings of <= 2,5 kg	X	X	X
	Dairy	Skimmed milk powder (milk and cream in solid forms, of a fat content by weight of <= 1,5 %), in immediate packings of > 2,5 kg	P&M	10512160	Skimmed milk powder (milk and cream in solid forms, of a fat content by weight of <= 1,5 %), in immediate packings of > 2,5 kg	X	X	X
	Dairy	Whole milk powder or full cream powder (milk and cream in solid forms, of a fat content by weight of > 1,5 %), in immediate packings of <= 2,5 kg	P&M	10512230	Whole milk powder or full cream powder (milk and cream in solid forms, of a fat content by weight of > 1,5 %), in immediate packings of <= 2,5 kg	X	X	X
	Dairy	Whole milk powder or full cream powder (milk and cream in solid forms, of a fat content by weight of > 1,5 %), in immediate packings of > 2,5 kg	P&M	10512260	Whole milk powder or full cream powder (milk and cream in solid forms, of a fat content by weight of > 1,5 %), in immediate packings of > 2,5 kg	X	X	X
	Dairy	Butter of a fat content by weight <= 85 %	P&M	10513030	Butter of a fat content by weight <= 85 %	X	X	X
	Dairy	Butter of a fat content by weight > 85 % and other fats and oils derived from milk (excluding dairy spreads of a fat content by weight < 80 %)	P&M	10513050	Butter of a fat content by weight > 85 % and other fats and oils derived from milk (excluding dairy spreads of a fat content by weight < 80 %)	X	X	X
	Dairy	Dairy spreads of a fat content by weight < 80 %	P&M	10513070	Dairy spreads of a fat content by weight < 80 %	X	X	X
	Dairy	Unripened or uncured cheese (fresh cheese) (including whey cheese and curd)	P&M	10514030	Unripened or uncured cheese (fresh cheese) (including whey cheese and curd)	X	X	X
	Dairy	Grated, powdered, blue-veined and other non-processed cheese (excluding fresh cheese, whey cheese and curd)	P&M	10514050	Grated, powdered, blue-veined and other non-processed cheese (excluding fresh cheese, whey cheese and curd)	X	X	X
	Dairy	Processed cheese (excluding grated or powdered)	P&M	10514070	Processed cheese (excluding grated or powdered)	X	X	X
	Dairy	Condensed or evaporated milk, unsweetened	P&M	10515104	Condensed or evaporated milk, unsweetened	X	X	X
	Dairy	Condensed or evaporated milk, sweetened	P&M	10515108	Condensed or evaporated milk, sweetened	X	X	X
	Dairy	Curdled milk, cream, yogurt and other fermented products	P&M	10515241	Curdled milk, cream, yogurt and other fermented products	X	X	X
	Dairy	Flavoured liquid yoghurt or acidified milk (curdled milk; cream; yoghurt and other fermented products flavoured or containing added fruit; nuts or cocoa)	P&M	10515245	Flavoured liquid yoghurt or acidified milk (curdled milk; cream; yoghurt and other fermented products flavoured or containing added fruit; nuts or cocoa)	X	X	X
	Dairy	Buttermilk powder	P&M	10515263	Buttermilk powder	X	X	X
	Dairy	Buttermilk	P&M	10515265	Buttermilk	X	X	X
	Dairy	Casein and caseinates	P&M	10515300	Casein and caseinates	X	X	X
	Dairy	Lactose and lactose syrup (including chemically pure lactose)	P&M	10515400	Lactose and lactose syrup (including chemically pure lactose)	X	X	X
	Dairy	Whey and modified whey in powder, granules or other solid forms, whether or not concentrated or containing added sweetening matter	P&M	10515530	Whey and modified whey in powder, granules or other solid forms, whether or not concentrated or containing added sweetening matter	X	X	X
	Dairy	Whey and modified whey in liquid or paste forms; whether or not concentrated or containing added sweetening matter	P&M	10515560	Whey and modified whey in liquid or paste forms; whether or not concentrated or containing added sweetening matter	X	X	X
	Dairy	Products consisting of natural milk constituents, n.e.c.	P&M	10515600	Products consisting of natural milk constituents, n.e.c.	X	X	X
	Dairy	Ice cream and other edible ice (including sherbet, lollipops) (excluding mixes and bases for ice cream)	P&M	10521000	Ice cream and other edible ice (including sherbet, lollipops) (excluding mixes and bases for ice cream)	X	X	X
	Eggs	Egg products, fresh, dried, cooked by steaming or by boiling in water, moulded, frozen or otherwise preserved (excluding albumin, in the shell)	P&M	10891230	Egg products, fresh, dried, cooked by steaming or by boiling in water, moulded, frozen or otherwise preserved (excluding albumin, in the shell)		X	X
	Eggs	Egg albumin	P&M	10891250	Egg albumin		X	X
	Fruits	Citrus juice	P&M	10321210	Frozen unconcentrated orange juice	X	X	X
				10321220	Unconcentrated orange juice (excluding frozen)	X	X	X
				10321230	Orange juice n.e.c.	X	X	X
				10321910	Unconcentrated juice of any single citrus fruit (excluding orange and grapefruit)	X	X	X
	Fruits	Grapefruit juice	P&M	10321300	Grapefruit juice	X	X	X
	Fruits	Pineapple juice	P&M	10321400	Pineapple juice	X	X	X
	Fruits	Juice, grape	P&M	10321500	Grape juice (including grape must)	X	X	X
	Fruits	Other juice	P&M	10321600	Apple juice	X	X	X
				10321700	Mixtures of fruit and vegetable juices	X	X	X
				10321920	Unconcentrated juice of any single fruit or vegetable, not fermented and not containing added spirit (excluding orange, grapefruit, pineapple, tomato, grape and apple juices)	X	X	X
				10321930	Other fruit and vegetable juices n.e.c.	X	X	X
	Fruits	Frozen fruits and nuts	P&M	10392100	Frozen fruit and nuts uncooked or cooked by steaming or boiling in water	X	X	X
	Fruits	Citrus jams and jellies	P&M	10392230	Citrus fruit jams, marmalades, jellies, purees or pastes, being cooked preparations (excluding homogenised preparations)	X	X	X
	Fruits	Other jams	P&M	10392290	Jams, marmalades, fruit jellies, fruit or nut purees and pastes, being cooked preparations (excluding of citrus fruit, homogenised preparations)	X	X	X
	Fruits	Dried grapes	P&M	10392510	Dried grapes	X	X	X
	Fruits	Dried fruits, other	P&M	10392520	Dried fruit (excluding bananas, dates, figs, pineapples, avocados, guavas, mangoes, mangosteens, citrus fruit and grapes); mixtures of nuts or dried fruits	X	X	X
	Fruits	Other fruit preparations	P&M	10392550	Fruit, prepared or preserved, n.e.c. (excluding Müsli)	X	X	X
	Fruits	Wine vinegar	P&M	10841130	Wine vinegar	X	X	X
	Fruits	Spirits from distilled grape wine	P&M	11011020	Spirits obtained from distilled grape wine or grape marc (important: excluding alcohol duty)	X	X	X
	Meat	Fresh or chilled whole chickens	P&M	10121010	Fresh or chilled whole chickens	X
	Meat	Fresh or chilled whole turkeys	P&M	10121020	Fresh or chilled whole turkeys	X
	Meat	Fresh or chilled whole geese, ducks and guinea fowls	P&M	10121030	Fresh or chilled whole geese, ducks and guinea fowls	X
	Meat	Frozen whole chickens	P&M	10122013	Frozen whole chickens	X
	Meat	Frozen whole turkeys	P&M	10122015	Frozen whole turkeys	X
	Meat	Frozen whole geese, ducks and guinea fowls	P&M	10122017	Frozen whole geese, ducks and guinea fowls	X
	Oilcrops	Olives preserved	P&M	10391770	Prepared or preserved olives (excluding prepared vegetable dishes and olives dried, frozen or preserved by vinegar or acetic acid)	X	X	X
	Potatoes	Frozen potatoes, uncooked or cooked by steaming or boiling in water	P&M	10311110	Frozen potatoes, uncooked or cooked by steaming or boiling in water	X	X	X
	Potatoes	Frozen potatoes, prepared or preserved (including potatoes cooked or partly cooked in oil and then frozen; excluding by vinegar or acetic acid)	P&M	10311130	Frozen potatoes, prepared or preserved (including potatoes cooked or partly cooked in oil and then frozen; excluding by vinegar or acetic acid)	X	X	X
	Potatoes	Dried potatoes whether or not cut or sliced but not further prepared	P&M	10311200	Dried potatoes whether or not cut or sliced but not further prepared	X	X	X
	Potatoes	Dried potatoes in the form of flour, meal, flakes, granules and pellets	P&M	10311300	Dried potatoes in the form of flour, meal, flakes, granules and pellets	X	X	X
	Potatoes	Potatoes prepared or preserved in the form of flour, meal or flakes (excluding frozen, crisps, by vinegar or acetic acid)	P&M	10311430	Potatoes prepared or preserved in the form of flour, meal or flakes (excluding frozen, crisps, by vinegar or acetic acid)	X	X	X
	Potatoes	Potatoes prepared or preserved, including crisps (excluding frozen, dried, by vinegar or acetic acid, in the form of flour, meal or flakes)	P&M	10311460	Potatoes prepared or preserved, including crisps (excluding frozen, dried, by vinegar or acetic acid, in the form of flour, meal or flakes)	X	X	X
	Potatoes	Potato starch	P&M	10621115	Potato starch	X	X	X
	Vegetables	Dried onions	P&M	10391330	Dried onions, whole, cut, sliced, broken or in powder, but not further prepared	X	X	X
	Vegetables	Dried mushrooms	P&M	10391350	Dried mushrooms and truffles, whole, cut, sliced, broken or in powder, but not further prepared	X	X	X
	Vegetables	Dried vegetables	P&M	10391390	Dried vegetables (excluding potatoes, onions, mushrooms and truffles) and mixtures of vegetables, whole, cut, sliced, broken or in powder, but not further prepared	X	X	X
	Vegetables	Canned beans	P&M	10391500	Beans, preserved otherwise than by vinegar or acetic acid, except prepared vegetable dishes	X	X	X
	Vegetables	Canned peas	P&M	10391600	Peas, preserved otherwise than by vinegar or acetic acid, except prepared vegetable dishes	X	X	X
	Vegetables	Canned tomatoes	P&M	10391710	Preserved tomatoes, whole or in pieces (excluding prepared vegetable dishes and tomatoes preserved by vinegar or acetic acid)	X	X	X
	Vegetables	Unconcentrated tomato paste	P&M	10391721	Unconcentrated tomato puree and paste	X	X	X
	Vegetables	Concentrated tomato paste	P&M	10391725	Concentrated tomato puree and paste	X	X	X
	Vegetables	Preserved mushrooms	P&M	10391730	Prepared or preserved mushrooms and truffles (excluding prepared vegetable dishes and mushrooms and truffles dried, frozen or preserved by vinegar or acetic acid)	X	X	X
	Vegetables	Frozen vegetables	P&M	10391100	Frozen vegetables and mixtures of vegetables, uncooked or cooked by steaming or boiling in water (excluding potatoes)	X	X	X
				10391740	Frozen vegetables and mixtures of vegetables (excluding prepared vegetable dishes, frozen vegetables and mixtures of vegetables uncooked or cooked by steaming or boiling in water, or preserved by vinegar or acetic acid)	X	X	X
	Vegetables	Preserved sauerkraut	P&M	10391750	Preserved sauerkraut (excluding prepared vegetable dishes and sauerkraut dried, frozen or preserved by vinegar or acetic acid)	X	X	X
	Vegetables	Preserved asparagus	P&M	10391760	Preserved asparagus (excluding prepared vegetable dishes and asparagus dried, frozen or preserved by vinegar or acetic acid)	X	X	X
	Vegetables	Preserved sweetcorn	P&M	10391780	Prepared or preserved sweetcorn (excluding prepared vegetable dishes and sweetcorn dried, frozen or preserved by vinegar or acetic acid)	X	X	X
	Vegetables	Other preserved vegetables	P&M	10391790	Vegetables and mixtures of vegetables, n.e.c. (excluding prepared vegetable dishes and frozen vegetables and mixtures of vegetables)	X	X	X
				10391800	Vegetables (excluding potatoes), fruit, nuts and other edible parts of plants, prepared or preserved by vinegar or acetic acid	X	X	X

## Sheet: APRO_cpsh
									Element used in the model
	JRC FOOD CATEGORY	FINAL NAME IN R	FSC STAGE	EUROSTAT DB	STRUCPRO CODE	STRUCPRO LABEL	CROPS	COMMENTS	Values
	Cereals	Durum wheat	P&M	apro_cpsh1	PR_HU_EU	Harvested production in EU standard humidity (1000 t)	Durum wheat	Trade data from COMEXT	X

## Sheet: APRO_mk
								Element used in the model
	JRC FOOD CATEGORY	FINAL NAME IN R	FSC STAGE	EUROSTAT DB	MILKITEM CODE	MILKITEM LABEL	DAIRYPROD	Values
	Dairy	Raw cows' milk delivered to dairies	P&M	apro_mk_pobta	PRO	Products obtained (1 000 t)	Raw cows' milk delivered to dairies	x
	Dairy	Drinking milk	P&M	apro_mk_pobta	PRO	Products obtained (1 000 t)	Drinking milk	x
	Dairy	Cream for direct consumption	P&M	apro_mk_pobta	PRO	Products obtained (1 000 t)	Cream for direct consumption	x
	Dairy	Powder products	P&M	apro_mk_pobta	PRO	Products obtained (1 000 t)	Powder products	x
	Dairy	Concentrated milk	P&M	apro_mk_pobta	PRO	Products obtained (1 000 t)	Concentrated milk	x
	Dairy	Acidified milk (yoghurts and other)	P&M	apro_mk_pobta	PRO	Products obtained (1 000 t)	Acidified milk (yoghurts and other)	x
	Dairy	Buttermilk	P&M	apro_mk_pobta	PRO	Products obtained (1 000 t)	Buttermilk	x
	Dairy	butter	P&M	apro_mk_pobta	PRO	Products obtained (1 000 t)	Butter, incl. dehydrated butter and ghee, and other fats and oils derived from milk; dairy spreads	x
	Dairy	Rendered butter and butteroil	P&M	apro_mk_pobta	PRO	Products obtained (1 000 t)	Rendered butter and butteroil	x
	Dairy	Other yellow fat dairy products	P&M	apro_mk_pobta	PRO	Products obtained (1 000 t)	Other yellow fat dairy products	x
	Dairy	Cheese	P&M	apro_mk_pobta	PRO	Products obtained (1 000 t)	Cheese	x
	Dairy	Drinks with a milk base	P&M	apro_mk_pobta	PRO	Products obtained (1 000 t)	Drinks with a milk base	x
	Dairy	Other fresh products (milk-based desserts, ice cream)	P&M	apro_mk_pobta	PRO	Products obtained (1 000 t)	Other fresh products (milk-based desserts, ice cream)	x
	Dairy	Caseins and caseinates	P&M	apro_mk_pobta	PRO	Products obtained (1 000 t)	Caseins and caseinates	x
	Dairy	Whey (liquid)	P&M	apro_mk_pobta	PRO	Products obtained (1 000 t)	Whey (liquid)	x
	Dairy	Whey (concentrated)	P&M	apro_mk_pobta	PRO	Products obtained (1 000 t)	Whey (concentrated)	x
	Dairy	Whey (in powder or in block)	P&M	apro_mk_pobta	PRO	Products obtained (1 000 t)	Whey (in powder or in block)	x
	Dairy	Powder products	P&M	apro_mk_pobta	USM	Utilization of skimmed milk and buttermilk (1 000 t)	Powder products	x
	Dairy	Cheese	P&M	apro_mk_pobta	USM	Utilization of skimmed milk and buttermilk (1 000 t)	Cheese	x
	Dairy	Caseins and caseinates	P&M	apro_mk_pobta	USM	Utilization of skimmed milk and buttermilk (1 000 t)	Caseins and caseinates	x
	Dairy	Powder products	P&M	apro_mk_pobta	UWM	Utilization of whole milk (1 000 t)	Powder products	x
	Dairy	Cheese	P&M	apro_mk_pobta	UWM	Utilization of whole milk (1 000 t)	Cheese	x
	Dairy	Farm drinking milk	P&M	apro_mk_farm	PRO	Products obtained (1 000 t)	Drinking milk	x
	Dairy	Farm butter	P&M	apro_mk_farm	PRO	Products obtained (1 000 t)	Farm butter	x
	Dairy	Farm cheese	P&M	apro_mk_farm	PRO	Products obtained (1 000 t)	Farm cheese	x
	Dairy	Raw cream from farm	P&M	apro_mk_farm	PRO	Products obtained (1 000 t)	Raw cream from farm	x

## Sheet: COMEXT
								Elements used in the model
	JRC FOOD CATEGORY	FINAL NAME IN R	FSC STAGE	COMEXT DB	PRODUCT CODE	PRODUCT LABEL	COMMENTS	Import	Export
	Cereals	Durum wheat	P&M	DS-016890	10011000	Durum Wheat	Data until 2011 (included).	X	X
					10011900	Durum Wheat (excl. Seed For Sowing)	Data from 2012 onwards.	X	X
	Cereals	Durum wheat	P&M	DS-016890	11010011	Durum Wheat Flour	Used to model the second transformation (of the P&M stage)	X	X
	Cereals	Common wheat	P&M	DS-016890	11010015	Flour Of Common Wheat And Spelt		X	X
	Meat	Meat and poultry meat products	P&M	DS-1060915	1013	Meat and poultry meat products		X	X

## Sheet: EUMOFA
							Element used in the model
	JRC FOOD CATEGORY	FINAL NAME IN R	FSC STAGE	EUMOFA DB	PRODCOM CODE	PRODCOM DESC	Volume [kg]
	Fish	Fresh or chilled fish fillets and other fish meat without bones	P&M	YEARLY_PROCESSING_EU_EN	10201100	Fresh or chilled fish fillets and other fish meat without bones	X
	Fish	Frozen fish meat without bones (excluding fillets)	P&M	YEARLY_PROCESSING_EU_EN	10201500	Frozen fish meat without bones (excluding fillets)	X
	Fish	Frozen fish fillets	P&M	YEARLY_PROCESSING_EU_EN	10201400	Frozen fish fillets	X
	Fish	Caviar substitutes	P&M	YEARLY_PROCESSING_EU_EN	10202660	Caviar substitutes	X
	Fish	Smoked Pacific, Atlantic and Danube salmon (including fillets)	P&M	YEARLY_PROCESSING_EU_EN	10202420	Smoked Pacific, Atlantic and Danube salmon (including fillets)	X
	Fish	Frozen crustaceans, frozen flours, meals and pellets of crustaceans, fit for human consumption	P&M	YEARLY_PROCESSING_EU_EN	10203100	Frozen crustaceans, frozen flours, meals and pellets of crustaceans, fit for human consumption	X
	Fish	Dried fish, whether or not salted	P&M	YEARLY_PROCESSING_EU_EN	10202300	Dried fish, whether or not salted	X
	Fish	Fresh or chilled fish livers and roes	P&M	YEARLY_PROCESSING_EU_EN	10201200	Fresh or chilled fish livers and roes	X
	Fish	Frozen whole salt water fish	P&M	YEARLY_PROCESSING_EU_EN	10201330	Frozen whole salt water fish	X
	Fish	Prepared or preserved fish (excluding whole or in pieces and prepared meals and dishes)	P&M	YEARLY_PROCESSING_EU_EN	10202590	Prepared or preserved fish (excluding whole or in pieces and prepared meals and dishes)	X
	Fish	Prepared or preserved sardines, sardinella, brisling and sprats, whole or in pieces (excluding minced products and prepared meals and dishes)	P&M	YEARLY_PROCESSING_EU_EN	10202530	Prepared or preserved sardines, sardinella, brisling and sprats, whole or in pieces (excluding minced products and prepared meals and dishes)	X
	Fish	Fish fillets in batter or breadcrumbs including fish fingers (excluding prepared meals and dishes)	P&M	YEARLY_PROCESSING_EU_EN	10202570	Fish fillets in batter or breadcrumbs including fish fingers (excluding prepared meals and dishes)	X
	Fish	Frozen fish livers and roes	P&M	YEARLY_PROCESSING_EU_EN	10201600	Frozen fish livers and roes	X
	Fish	Smoked fish (including fillets) (excluding Pacific, Atlantic and Danube salmon, herrings)	P&M	YEARLY_PROCESSING_EU_EN	10202480	Smoked fish (including fillets) (excluding Pacific, Atlantic and Danube salmon, herrings)	X
	Fish	Caviar (sturgeon roe)	P&M	YEARLY_PROCESSING_EU_EN	10202630	Caviar (sturgeon roe)	X
	Fish	Smoked herrings (including fillets)	P&M	YEARLY_PROCESSING_EU_EN	10202450	Smoked herrings (including fillets)	X
	Fish	Prepared or preserved salmon, whole or in pieces (excluding minced products and prepared meals and dishes)	P&M	YEARLY_PROCESSING_EU_EN	10202510	Prepared or preserved salmon, whole or in pieces (excluding minced products and prepared meals and dishes)	X
	Fish	Molluscs (scallops, mussels, cuttle fish, squid and octopus), frozen, dried, smoked, salted or in brine	P&M	YEARLY_PROCESSING_EU_EN	10203200	Molluscs (scallops, mussels, cuttle fish, squid and octopus), frozen, dried, smoked, salted or in brine	X
	Fish	Prepared or preserved crustaceans, molluscs and other aquatic invertebrates (excluding chilled, frozen, dried, salted or in brine, crustaceans, in shell, cooked by steaming or boiling) (excluding prepared meals and dishes)	P&M	YEARLY_PROCESSING_EU_EN	10203400	Prepared or preserved crustaceans, molluscs and other aquatic invertebrates (excluding chilled, frozen, dried, salted or in brine, crustaceans, in shell, cooked by steaming or boiling) (excluding prepared meals and dishes)	X
	Fish	Fats and oils and their fractions of fish or marine mammals (excluding chemically modified)	P&M	YEARLY_PROCESSING_EU_EN	10411200	Fats and oils and their fractions of fish or marine mammals (excluding chemically modified)	X
	Fish	Prepared or preserved tuna, skipjack and Atlantic bonito, whole or in pieces (excluding minced products and prepared meals and dishes)	P&M	YEARLY_PROCESSING_EU_EN	10202540	Prepared or preserved tuna, skipjack and Atlantic bonito, whole or in pieces (excluding minced products and prepared meals and dishes)	X
	Fish	Frozen whole fresh water fish	P&M	YEARLY_PROCESSING_EU_EN	10201360	Frozen whole fresh water fish	X
	Fish	Smoked herrings (including fillets, excluding heads, tails and maws)	P&M	YEARLY_PROCESSING_EU_EN	10202455	Smoked herrings (including fillets, excluding heads, tails and maws)	X
	Fish	Fish heads, tails and maws, other edible fish offal: dried, salted or in brine, smoked	P&M	YEARLY_PROCESSING_EU_EN	10204250	Fish heads, tails and maws, other edible fish offal: dried, salted or in brine, smoked	X
	Fish	Fish fillets, dried, salted or in brine, but not smoked	P&M	YEARLY_PROCESSING_EU_EN	10202100	Fish fillets, dried, salted or in brine, but not smoked	X
	Fish	Flours, meals and pellets of fish, fit for human consumption	P&M	YEARLY_PROCESSING_EU_EN	10202200	Flours, meals and pellets of fish, fit for human consumption	X
	Fish	Prepared or preserved herrings, whole or in pieces (excluding minced products and prepared meals and dishes)	P&M	YEARLY_PROCESSING_EU_EN	10202520	Prepared or preserved herrings, whole or in pieces (excluding minced products and prepared meals and dishes)	X
	Fish	Other fish, prepared or preserved, whole or in pieces (excluding minced products and prepared meals and dishes)	P&M	YEARLY_PROCESSING_EU_EN	10202580	Other fish, prepared or preserved, whole or in pieces (excluding minced products and prepared meals and dishes)	X
	Fish	Smoked Pacific, Atlantic and Danube salmon (including fillets, excluding heads, tails and maws)	P&M	YEARLY_PROCESSING_EU_EN	10202425	Smoked Pacific, Atlantic and Danube salmon (including fillets, excluding heads, tails and maws)	X
	Fish	Other aquatic invertebrates (striped venus, jellyfish, etc.), frozen, dried, smoked, salted or in brine	P&M	YEARLY_PROCESSING_EU_EN	10203300	Other aquatic invertebrates (striped venus, jellyfish, etc.), frozen, dried, smoked, salted or in brine	X
	Fish	Dried fish, whether or not salted	P&M	YEARLY_PROCESSING_EU_EN	10202350	Dried fish, whether or not salted	X
	Fish	Prepared or preserved mackerel, whole or in pieces (excluding minced products and prepared meals and dishes)	P&M	YEARLY_PROCESSING_EU_EN	10202550	Prepared or preserved mackerel, whole or in pieces (excluding minced products and prepared meals and dishes)	X
	Fish	Smoked fish (excluding herrings, Pacific, Atlantic and Danube salmon), including fillets, excluding head, tails and maws	P&M	YEARLY_PROCESSING_EU_EN	10202485	Smoked fish (excluding herrings, Pacific, Atlantic and Danube salmon), including fillets, excluding head, tails and maws	X
	Fish	Molluscs (scallops, mussels, cuttle fish, squid and octopus), frozen, dried, salted or in brine	P&M	YEARLY_PROCESSING_EU_EN	10203250	Molluscs (scallops, mussels, cuttle fish, squid and octopus), frozen, dried, salted or in brine	X
	Fish	Prepared or preserved anchovies, whole or in pieces (excluding minced products and prepared meals and dishes)	P&M	YEARLY_PROCESSING_EU_EN	10202560	Prepared or preserved anchovies, whole or in pieces (excluding minced products and prepared meals and dishes)	X
	Fish	Prepared meals and dishes based on fish, crustaceans and molluscs	P&M	YEARLY_PROCESSING_EU_EN	10851200	Prepared meals and dishes based on fish, crustaceans and molluscs	X
	Fish	Fish livers, roes, fins, heads, tails, maws and other edible offal dried, smoked, salted or in brine	P&M	YEARLY_PROCESSING_EU_EN	10202250	Fish livers, roes, fins, heads, tails, maws and other edible offal dried, smoked, salted or in brine	X
	Fish	Other aquatic invertebrates (striped venus, jellyfish, etc.), frozen, dried, salted or in brine	P&M	YEARLY_PROCESSING_EU_EN	10203350	Other aquatic invertebrates (striped venus, jellyfish, etc.), frozen, dried, salted or in brine	X

[truncated: 3 more sheets: FAO CBS + trade, PRODCOM + FAO trade, Countries]
